# Supplementary material for: Shigella flexneri Regulator SlyA Controls Bacterial Acid Resistance by Directly Activating the Glutamate Decarboxylation System
Source: Front Microbiol. 2018 Aug 31;9:2071. doi: 10.3389/fmicb.2018.02071 (PMC6128205; doi:10.3389/fmicb.2018.02071)
Supplement: TABLE S2 — All identified bacterial proteins. [file Table_2.XLSX]

## Sheet: All identifications
Uniprot Accession	Fasta headers	Razor + unique peptides	Unique + razor sequence coverage [%]	Mol. weight [kDa]	Score	Intensity	Intensity L	Intensity H	Intensity 1	Intensity L 1	Intensity H 1	Intensity 2	Intensity L 2	Intensity H 2	Intensity 3	Intensity L 3	Intensity H 3	Ratio H/L normalized	p-value	Q-value
Q83K90	tr|Q83K90|Q83K90_SHIFL Uncharacterized protein OS=Shigella flexneri GN=S2579 PE=4 SV=1	7	38.6	22.55	190.95	3274	3846	12278	12298	11879	4191	6967	66938	26687	12815	12273	54181	0.029801	0.000612409	0
P69903	sp|P69903|FCTA_SHIFL Formyl-coenzyme A transferase OS=Shigella flexneri GN=frc PE=3 SV=1	11	35.6	45.828	129.48	2188	1945	2435	88137	84564	35736	65747	55943	9845	56997	4994	757	0.032487	0.00509619	0
Q83QP4	tr|Q83QP4|Q83QP4_SHIFL Putative enzyme OS=Shigella flexneri GN=S2577 PE=3 SV=1	16	39.4	60.563	266.74	14247	13142	1154	61638	57992	36453	37248	33651	35978	43584	39772	38113	0.035078	0.000188426	0
Q83K62	tr|Q83K62|Q83K62_SHIFL Glutamate racemase OS=Shigella flexneri GN=murI PE=3 SV=1	7	26	30.01	74.921	2365	18733	16323	12873	11786	1868	25995	23734	2267	48925	4573	31944	0.065934	2.98906e-05	0
Q83RF3	sp|Q83RF3|YDEP_SHIFL Protein YdeP OS=Shigella flexneri GN=ydeP PE=3 SV=1	25	42.8	83.449	276.72	14452	137	14458	53257	48559	46982	5437	5163	41445	36959	31343	56153	0.070285	3.1544e-05	0
Q83KI1	tr|Q83KI1|Q83KI1_SHIFL Uncharacterized protein OS=Shigella flexneri GN=S2273 PE=4 SV=1	2	21.6	13.832	5.8818	72166	67694	44726	3214	367	19475	24514	2318	14967	15638	1469	1284	0.078415	0.00013328	0
Q83KN4	tr|Q83KN4|Q83KN4_SHIFL Putative outer membrane porin protein C precurser OS=Shigella flexneri GN=nmpC PE=3 SV=1	2	6.1	39.652	2.1992	21623	1764	39825	62962	56847	61156	88451	67742	279	64813	51813	13	0.16202	1	0.009908
Q83P24	tr|Q83P24|Q83P24_SHIFL Type I restriction enzyme EcoAI R protein (R.EcoAI) OS=Shigella flexneri GN=SF4366 PE=4 SV=1	4	4.7	92.07	4.0412	9848	7123	2725	3153	27178	29749	2556	2	5558	43271	2452	19219	0.16845	0.0843224	0
Q83QP5	tr|Q83QP5|Q83QP5_SHIFL Putative enzyme OS=Shigella flexneri GN=yfdE PE=4 SV=4	2	11.3	41.76	6.9971	36746	29172	75743	2472	15349	51229	51243	41512	97318	1115	96716	14782	0.19947	1	0
Q83PS9	tr|Q83PS9|Q83PS9_SHIFL Outer membrane protein induced after carbon starvation OS=Shigella flexneri GN=slp PE=4 SV=4	6	46.7	22.21	78.807	1668	85715	2964	553	4126	145	1857	14228	38291	3891	31361	6733	0.22639	0.000189587	0
P69912	sp|P69912|DCEB_SHIFL Glutamate decarboxylase beta OS=Shigella flexneri GN=gadB PE=3 SV=1	18	38.4	52.668	323.31	12592	145	25473	45639	36232	9469	47195	37853	93425	3388	26365	67237	0.2416	6.19947e-05	0
Q83PR1	sp|Q83PR1|DCEA_SHIFL Glutamate decarboxylase alpha OS=Shigella flexneri GN=gadA PE=3 SV=2	2	2.1	52.7	8.2534	23858	19145	47134	9915	74991	24159	12445	99447	255	11314	91248	21887	0.24384	0.00790138	0
P63236	sp|P63236|GADC_SHIFL Probable glutamate/gamma-aminobutyrate antiporter OS=Shigella flexneri GN=gadC PE=3 SV=1	3	6.8	55.076	52.385	65247	51644	1363	29134	2298	6154	15763	12617	31458	235	1647	4333	0.25186	0.000824204	0
P0ACZ7	sp|P0ACZ7|EVGA_SHIFL Positive transcription regulator EvgA OS=Shigella flexneri GN=evgA PE=3 SV=1	3	20.6	22.69	34.082	83642	57638	264	3418	23961	1219	25944	1833	76144	23518	15347	8176	0.32598	0.00821988	0
P0AET4	sp|P0AET4|HDEB_SHIFL Acid stress chaperone HdeB OS=Shigella flexneri GN=hdeB PE=3 SV=1	3	39.8	12.043	129.33	45765	3419	11656	11195	82175	29774	1149	84336	2975	23161	17458	5731	0.345	0.00120254	0
Q83RW9	sp|Q83RW9|MBHS_SHIFL Hydrogenase-1 small chain OS=Shigella flexneri GN=hyaA PE=3 SV=2	1	4.8	40.697	2.1998	3996	27958	11138	0	0	0	1266	97645	28954	26436	18193	82427	0.38177	1	0.009915
Q83KJ5	sp|Q83KJ5|HIS5_SHIFL Imidazole glycerol phosphate synthase subunit HisH OS=Shigella flexneri GN=hisH PE=3 SV=1	1	8.7	21.667	3.6506	4836	35183	12853	3711	29286	78145	1936	58967	5389	0	0	0	0.4489	1	0
P0ACD9	sp|P0ACD9|MBHL_SHIFL Hydrogenase-1 large chain OS=Shigella flexneri GN=hyaB PE=3 SV=1	14	36.2	66.253	114.31	69542	38996	3546	28767	151	18257	17798	12476	53222	22977	1611	69667	0.45111	0.00105162	0
Q83RW4	tr|Q83RW4|Q83RW4_SHIFL Probable third cytochrome oxidase, subunit I OS=Shigella flexneri GN=appC PE=4 SV=4	1	3.5	57.992	5.512	1721	1114	61961	1721	1114	61961	0	0	0	0	0	0	0.495	1	0
Q83RW2;Q7UD08	tr|Q83RW2|Q83RW2_SHIFL Phosphoanhydride phosphorylase pH 2.5 acid phosphatase OS=Shigella flexneri GN=appA PE=4 SV=4;tr|Q7UD08|Q7UD08_SHIFL Phosphoanhydride phosphorylase pH 2.5 acid phosphatase OS=Shigella flexneri GN=appA PE=4 SV=1	1	2.8	47.105	5.7157	11276	7383	39674	7953	52165	27364	18934	11623	7311	14294	9295	49989	0.52909	1	0
Q83MA8	sp|Q83MA8|IRAP_SHIFL Anti-adapter protein IraP OS=Shigella flexneri GN=iraP PE=3 SV=1	2	41.9	9.8843	13.404	1247	75438	4533	22857	13925	89318	4724	325	16999	541	3138	1912	0.54806	0.19568	0
Q83SE2	tr|Q83SE2|Q83SE2_SHIFL Putative ATPase OS=Shigella flexneri GN=ybaR PE=3 SV=1	5	10.7	87.979	16.589	21481	132	84791	12626	77199	4962	55819	3364	22215	3273	19216	13514	0.59351	0.000103321	0
Q83PC6	tr|Q83PC6|Q83PC6_SHIFL Biotin-[acetyl CoA carboxylase] holoenzyme synthetase and biotin operon repressor OS=Shigella flexneri GN=birA PE=4 SV=1	2	6.9	35.282	5.6901	19546	12267	7279	13269	9481	37883	62768	27861	3496	0	0	0	0.62485	1	0
P0AB48	sp|P0AB48|YMGD_SHIFL Uncharacterized protein YmgD OS=Shigella flexneri GN=ymgD PE=4 SV=2	3	42.2	11.852	76.71	67392	39413	27979	9771	5749	4211	33182	18834	14348	2444	1483	9616	0.63843	0.00135264	0
Q83QK3	sp|Q83QK3|HSCB_SHIFL Co-chaperone protein HscB OS=Shigella flexneri GN=hscB PE=3 SV=1	2	28.1	20.092	9.4546	15547	152	54948	27886	13494	14393	12758	8725	4555	0	0	0	0.6506	1	0
Q83QA5	tr|Q83QA5|Q83QA5_SHIFL Flavodoxin OS=Shigella flexneri GN=fldB PE=3 SV=1	1	8.1	19.714	4.2192	26938	17266	96717	67317	5815	91668	79551	4973	29848	12251	6489	5772	0.66028	1	0
P0A9S0	sp|P0A9S0|FTSE_SHIFL Cell division ATP-binding protein FtsE OS=Shigella flexneri GN=ftsE PE=3 SV=1	3	23.4	24.439	2.3965	85448	53658	3179	0	0	0	54238	26527	27711	8495	53393	31513	0.67223	1	0.0057637
Q83M16	tr|Q83M16|Q83M16_SHIFL Uncharacterized protein OS=Shigella flexneri GN=ybdF PE=4 SV=1	2	19.7	14.04	10.276	35272	2876	14396	21356	12743	86132	46196	2778	18416	92965	53554	39411	0.67249	0.300237	0
Q83P46	tr|Q83P46|Q83P46_SHIFL Transport protein for D-alanine, D-serine, and glycine OS=Shigella flexneri GN=cycA PE=4 SV=1	2	5.7	51.645	4.9682	1421	73313	66895	32884	12637	2247	0	0	0	1732	6676	46648	0.68483	1	0
P0A9K8	sp|P0A9K8|PHOU_SHIFL Phosphate-specific transport system accessory protein PhoU OS=Shigella flexneri GN=phoU PE=3 SV=1	4	22.8	27.417	34.24	23374	12881	1493	1283	6654	6172	54795	31667	23128	58119	36485	21635	0.6931	0.217493	0
P0A1M8	sp|P0A1M8|SPAS_SHIFL Surface presentation of antigens protein SpaS OS=Shigella flexneri GN=spaS PE=1 SV=1	1	4.1	39.852	3.2804	1825	98831	81415	0	0	0	1753	91798	78727	97199	7322	26877	0.69973	1	0.001514
Q83KW1	tr|Q83KW1|Q83KW1_SHIFL Uncharacterized protein OS=Shigella flexneri GN=ydiC PE=4 SV=1	2	23	13.415	43.256	68779	37888	3891	65493	347	31486	44885	25714	19171	17344	87732	85713	0.72161	0.10358	0
Q83JD7	tr|Q83JD7|Q83JD7_SHIFL Putative methyltransferase OS=Shigella flexneri GN=yhdJ PE=4 SV=4	2	10.2	33.43	2.3263	678	37278	2973	56166	3155	2611	34392	19379	1512	7424	51844	22181	0.72471	1	0.006447
Q83MG1	sp|Q83MG1|MRAZ_SHIFL Protein MraZ OS=Shigella flexneri GN=mraZ PE=3 SV=2	1	6.6	17.386	3.7908	18316	98413	84746	82424	41787	4637	4895	3528	18377	5183	2698	25732	0.72798	1	0
Q83QW7	tr|Q83QW7|Q83QW7_SHIFL Putative LYSR-type transcriptional regulator OS=Shigella flexneri GN=yeiE PE=4 SV=4	1	5.5	32.709	3.6539	39973	2345	19628	0	0	0	22217	1115	1122	17756	93295	84263	0.73091	1	0
Q83LC5	tr|Q83LC5|Q83LC5_SHIFL Cob(I)alamin adenolsyltransferase OS=Shigella flexneri GN=btuR PE=4 SV=1	1	8.2	22.041	5.5827	35638	2354	15284	1173	5456	56677	13582	92968	42855	1983	56519	5339	0.73202	0.578125	0
P0AAV7	sp|P0AAV7|YBGS_SHIFL Uncharacterized protein YbgS OS=Shigella flexneri GN=ybgS PE=4 SV=1	2	11.9	12.872	18.376	24487	13417	117	49485	29863	19622	13885	72116	66737	56534	3219	24344	0.73636	1	0
Q9XCI6	tr|Q9XCI6|Q9XCI6_SHIFL ShiA OS=Shigella flexneri GN=shiA PE=4 SV=1	1	3.7	40.288	4.6682	4986	28627	21233	2765	16396	1129	12769	69256	58436	94849	5349	418	0.73799	0.0587457	0
Q83LF3	sp|Q83LF3|YMGG_SHIFL UPF0757 protein YmgG OS=Shigella flexneri GN=ymgG PE=3 SV=5	3	43.9	10.807	96.666	27712	15189	12523	1642	56613	4989	1242	57178	45245	68273	3897	3176	0.7523	0.00208172	0
Q83RN5	sp|Q83RN5|NARH_SHIFL Respiratory nitrate reductase 1 beta chain OS=Shigella flexneri GN=narH PE=3 SV=1	5	9.8	58.08	11.538	42584	19564	232	194	1972	8313	2825	91251	117	19858	93417	1516	0.75423	0.0475855	0
Q83PN8	tr|Q83PN8|Q83PN8_SHIFL Putative LPS biosynthesis protein OS=Shigella flexneri GN=waaY PE=4 SV=1	1	6.8	27.508	6.6731	14582	83672	62153	0	0	0	9272	55655	3765	5315	2816	2588	0.75816	1	0
Q59909	tr|Q59909|Q59909_SHIFL ATP diphosphohydrolase, apyrase OS=Shigella flexneri GN=apy PE=4 SV=1	5	26	27.573	25.179	51713	29434	22279	26837	15374	11462	14776	82666	659	111	57929	4381	0.7712	0.0171239	0
P35540	sp|P35540|RPOS_SHIFL RNA polymerase sigma factor RpoS OS=Shigella flexneri GN=rpoS PE=3 SV=3	9	45.5	37.971	168.16	61198	33419	27779	33374	17893	15482	1578	87499	69576	12116	6776	53396	0.77476	0.00683885	0
Q83RN6;Q7UCS0	tr|Q83RN6|Q83RN6_SHIFL Nitrate reductase 1 alpha subunit OS=Shigella flexneri GN=narG PE=4 SV=1;tr|Q7UCS0|Q7UCS0_SHIFL Nitrate reductase 1 alpha subunit OS=Shigella flexneri GN=narG PE=4 SV=1	10	11.5	140.53	44.576	1616	92818	67344	87912	5833	3778	29767	17533	12234	42484	24451	1832	0.778	0.0570229	0
Q7TTD8;Q81ZT2	tr|Q7TTD8|Q7TTD8_SHIFL ISEhe3 orfA OS=Shigella flexneri GN=S0526 PE=4 SV=1;tr|Q81ZT2|Q81ZT2_SHIFL Uncharacterized protein OS=Shigella flexneri GN=SF0519 PE=4 SV=1	1	10.9	10.528	2.3079	67888	35538	3235	48189	23645	24543	8952	54636	34885	1747	64291	43183	0.78243	1	0.0071531
P59396	sp|P59396|YACL_SHIFL UPF0231 protein YacL OS=Shigella flexneri GN=yacL PE=3 SV=1	1	14.2	13.955	9.4844	19457	1947	8518	3795	17336	13459	87354	5844	3651	76425	41287	35138	0.78603	0.212618	0
P0A2T1	sp|P0A2T1|VIRF_SHIFL Virulence regulon transcriptional activator VirF OS=Shigella flexneri GN=virF PE=2 SV=1	5	23.7	30.549	51.799	93797	52127	4167	22662	12319	1343	25857	14714	11143	45278	2594	2184	0.78772	0.0215648	0
Q8VSB6	tr|Q8VSB6|Q8VSB6_SHIFL VirK, required for proper localization of IcsA (VirG) at the surface of bacteria OS=Shigella flexneri GN=virK PE=4 SV=1	3	9.5	36.716	10.312	79572	45728	33844	15741	99177	58237	48628	2752	2117	1523	829	69132	0.78801	0.0240994	0
P0AE81	sp|P0AE81|CORC_SHIFL Magnesium and cobalt efflux protein CorC OS=Shigella flexneri GN=corC PE=3 SV=1	4	15.8	33.298	22.213	58575	33611	24964	31888	17941	13948	52377	25477	26899	21449	13122	83266	0.79223	0.229991	0
Q83KH1	tr|Q83KH1|Q83KH1_SHIFL Uncharacterized protein OS=Shigella flexneri GN=yohN PE=4 SV=1	3	27.7	12.494	5.3961	165	47149	5353	3171	1912	1259	8344	42145	41259	1476	3916	1985	0.79582	0.928448	0
P0AEV3	sp|P0AEV3|RSSB_SHIFL Regulator of RpoS OS=Shigella flexneri GN=rssB PE=3 SV=1	2	10.1	37.302	2.731	1722	9536	74859	1722	9536	74859	0	0	0	0	0	0	0.8028	1	0.0036576
Q83PA0	tr|Q83PA0|Q83PA0_SHIFL Low-affinity transport protein proline permease II OS=Shigella flexneri GN=proP PE=4 SV=4	4	9.8	54.888	42.502	36913	19998	16915	19964	1913	9515	643	32183	27859	1945	58672	5775	0.81215	0.00581806	0
P0A9G3	sp|P0A9G3|NHAR_SHIFL Transcriptional activator protein NhaR OS=Shigella flexneri GN=nhaR PE=3 SV=1	2	9.6	34.284	7.7814	72677	39377	3331	3463	186	16624	2189	12824	9658	16158	85466	76112	0.81354	0.514489	0
P0AFX3	sp|P0AFX3|HPF_SHIFL Ribosome hibernation promoting factor OS=Shigella flexneri GN=hpf PE=3 SV=1	2	24.2	10.75	52.371	29414	166	1348	45195	23345	2185	11918	64991	54192	12977	71727	584	0.81881	0.0368349	0
Q83SD8	tr|Q83SD8|Q83SD8_SHIFL Putative thioredoxin-like protein OS=Shigella flexneri GN=ybbN PE=4 SV=1	9	32.1	33.083	78.931	1248	54145	48334	5483	28161	25922	24447	13878	1569	2395	1216	11843	0.82824	0.010415	0
Q83IX8	tr|Q83IX8|Q83IX8_SHIFL Rep helicase OS=Shigella flexneri GN=rep PE=4 SV=4	2	4.3	77.065	8.0403	69457	38238	31218	69457	38238	31218	0	0	0	0	0	0	0.83002	1	0
Q83RG6	tr|Q83RG6|Q83RG6_SHIFL Periplasmic protein OS=Shigella flexneri GN=spy PE=4 SV=1	4	26.1	18.152	10.165	91921	48518	4343	67198	35688	3151	13155	69113	6244	11568	59194	56487	0.841	0.00654987	0
Q83QF1	tr|Q83QF1|Q83QF1_SHIFL Hydrogenase isoenzyme HypD OS=Shigella flexneri GN=hypD PE=4 SV=1	1	3.5	41.364	2.6644	27472	14795	12677	0	0	0	15956	88227	71337	11516	59725	55431	0.8486	1	0.0043796
Q7C254	sp|Q7C254|CBPA_SHIFL Curved DNA-binding protein OS=Shigella flexneri GN=cbpA PE=3 SV=1	9	40.2	34.455	99.497	88777	48199	4578	3416	18366	15651	19911	11442	84694	3485	18391	16458	0.85063	0.0109484	0
Q821B3	sp|Q821B3|GSIB_SHIFL Glutathione-binding protein GsiB OS=Shigella flexneri GN=gsiB PE=3 SV=4	8	23.2	56.502	89.763	34691	1774	16987	15235	85226	67127	56712	31662	255	13784	6152	77689	0.85527	0.127357	0
Q83JR6	tr|Q83JR6|Q83JR6_SHIFL Uncharacterized protein OS=Shigella flexneri GN=yggL PE=4 SV=1	2	22	13.939	6.5794	11227	5633	56241	1945	11369	8356	37244	19328	17916	55625	25336	329	0.85692	0.588777	0
P0AB17	sp|P0AB17|YCCJ_SHIFL Uncharacterized protein YccJ OS=Shigella flexneri GN=yccJ PE=4 SV=1	3	61.3	8.5244	42.884	69136	36112	3324	3267	16535	15532	24878	13371	1157	12191	626	5985	0.8584	0.0247627	0
Q83P99	tr|Q83P99|Q83P99_SHIFL Putative vimentin OS=Shigella flexneri GN=yjdA PE=4 SV=1	2	5.1	84.269	3.4128	14585	7924	66646	0	0	0	0	0	0	14585	7924	66646	0.86317	1	0
Q83JE1	sp|Q83JE1|YHDE_SHIFL Maf-like protein YhdE OS=Shigella flexneri GN=yhdE PE=3 SV=1	2	14.7	21.441	2.362	12469	66336	58356	0	0	0	3819	22323	15696	86672	4412	4266	0.86365	0.0388394	0.0064655
Q83MK1	tr|Q83MK1|Q83MK1_SHIFL L-serine dehydratase (Deaminase), L-SD2 OS=Shigella flexneri GN=sdaB PE=4 SV=1	2	4.2	48.722	3.3548	1569	72442	84454	1227	4467	5825	255	13173	12328	29124	1522	13921	0.86763	1	0.00075873
P0A8S4	sp|P0A8S4|ICIA_SHIFL Chromosome initiation inhibitor OS=Shigella flexneri GN=iciA PE=3 SV=1	2	9.1	33.471	5.5437	491	21345	19556	12175	6756	5469	14461	71116	73493	14265	75276	67374	0.86796	0.170281	0
Q7UBC5	sp|Q7UBC5|DUSA_SHIFL tRNA-dihydrouridine synthase A OS=Shigella flexneri GN=dusA PE=3 SV=2	2	13	36.803	11.888	18321	9339	8991	81121	42713	3848	66959	3272	34257	3513	17894	17236	0.86821	1	0
P0A8I4	sp|P0A8I4|YAAA_SHIFL UPF0246 protein YaaA OS=Shigella flexneri GN=yaaA PE=3 SV=1	1	7	29.585	11.069	34574	1735	17269	11351	63375	5139	38928	22481	16447	1933	87195	161	0.86948	1	0
Q7UBZ7	tr|Q7UBZ7|Q7UBZ7_SHIFL Putative stabilization protein OS=Shigella flexneri GN=S2719 PE=4 SV=1	1	27.4	6.8808	9.1833	33687	17621	1666	1346	71299	6333	13935	7534	68814	6292	34377	28542	0.8754	1	0
Q83J98	sp|Q83J98|HSLO_SHIFL 33 kDa chaperonin OS=Shigella flexneri GN=hslO PE=3 SV=4	4	23.9	32.2	51.79	86281	45951	433	41965	2258	19457	23178	12589	1588	21138	1854	1284	0.87631	0.00609266	0
Q83PM8	sp|Q83PM8|RPOZ_SHIFL DNA-directed RNA polymerase subunit omega OS=Shigella flexneri GN=rpoZ PE=3 SV=1	7	87.9	10.221	115.43	3284	17172	15667	17774	92238	8552	6192	31472	2872	9465	4813	42452	0.87789	0.08595	0
Q83IZ7	tr|Q83IZ7|Q83IZ7_SHIFL Uncharacterized protein OS=Shigella flexneri GN=yidB PE=1 SV=2	3	53	13.86	89.176	4936	23845	25191	195	53792	55256	254	9246	188	1877	92198	88572	0.88011	0.184359	0
Q83IY4	sp|Q83IY4|GLMS_SHIFL Glutamine--fructose-6-phosphate aminotransferase [isomerizing] OS=Shigella flexneri GN=glmS PE=3 SV=3	24	51.6	66.865	323.31	67738	35543	32196	26891	1415	12876	18136	94885	8647	22712	1239	1673	0.88057	0.0222652	0
P0C057	sp|P0C057|IBPA_SHIFL Small heat shock protein IbpA OS=Shigella flexneri GN=ibpA PE=3 SV=1	2	11.7	15.774	2.8221	35144	18876	16268	8515	4138	39477	11858	65833	52749	15234	81886	7458	0.88655	0.207681	0.002952
Q83SA9	tr|Q83SA9|Q83SA9_SHIFL Putative oxidoreductase OS=Shigella flexneri GN=ybdR PE=3 SV=1	1	6.3	44.278	16.563	13734	72688	6465	39489	17842	21648	97848	54846	432	0	0	0	0.88716	1	0
Q83S39	tr|Q83S39|Q83S39_SHIFL Molybdopterin biosynthesis protein B OS=Shigella flexneri GN=moaB PE=4 SV=1	7	44.1	18.666	62.475	32521	16687	15834	14297	72371	762	97336	49653	47683	8493	44846	457	0.88762	0.00038823	0
Q83K99	tr|Q83K99|Q83K99_SHIFL Putative adenine-specific methylase OS=Shigella flexneri GN=yfcB PE=3 SV=1	5	13.8	47.788	124.99	6429	28461	35829	43536	1742	26116	13214	78	62129	7542	441	351	0.89067	0.291959	0
P0AGL9	sp|P0AGL9|RSME_SHIFL Ribosomal RNA small subunit methyltransferase E OS=Shigella flexneri GN=rsmE PE=3 SV=1	3	18.1	26.978	40.619	12681	66389	6421	66883	34483	324	31396	16527	14869	28531	15379	13152	0.89095	0.00284425	0
Q9AJW6;Q9AJU4	tr|Q9AJW6|Q9AJW6_SHIFL OspE2 OS=Shigella flexneri GN=ospE2 PE=4 SV=1;tr|Q9AJU4|Q9AJU4_SHIFL OspE1 OS=Shigella flexneri GN=ospE1 PE=4 SV=1	3	37.5	10.015	8.9615	26819	14537	12282	13231	74528	57784	7946	39729	39317	56829	3119	2572	0.89133	1	0
P37776	sp|P37776|GALF_SHIFL UTP--glucose-1-phosphate uridylyltransferase OS=Shigella flexneri GN=galF PE=3 SV=2	10	42.8	32.841	77.338	21525	1198	1427	62495	31792	372	8312	4418	3983	69655	3517	34486	0.89144	0.0300992	0
P0AEX2	sp|P0AEX2|K1PF_SHIFL 1-phosphofructokinase OS=Shigella flexneri GN=fruK PE=3 SV=1	9	29.5	33.755	197.21	13515	6895	6625	5887	24837	2651	4483	2315	2168	4184	2197	1986	0.89405	0.0198953	0
P0A6B3	sp|P0A6B3|ACP1_SHIFL Acyl carrier protein OS=Shigella flexneri GN=acpP PE=3 SV=2	4	44.9	8.6394	45.762	87263	44988	42275	3473	1744	17327	27793	14384	1349	2474	132	11539	0.89411	0.238516	0
P0ABP2	sp|P0ABP2|DCUB_SHIFL Anaerobic C4-dicarboxylate transporter DcuB OS=Shigella flexneri GN=dcuB PE=3 SV=1	1	2.9	47.935	2.6025	15132	85458	65857	0	0	0	95336	52368	42968	55979	339	22889	0.89453	1	0.0058224
P0A7C1	sp|P0A7C1|HSLV_SHIFL ATP-dependent protease subunit HslV OS=Shigella flexneri GN=hslV PE=3 SV=2	5	36.4	19.093	19.029	23296	1215	1119	11117	5891	52266	69941	35562	34379	51849	26592	25257	0.89528	0.068191	0
Q83RX6	sp|Q83RX6|PYRD_SHIFL Dihydroorotate dehydrogenase (quinone) OS=Shigella flexneri GN=pyrD PE=3 SV=4	4	19.9	36.76	40.217	81464	43332	38132	98337	55291	4346	44799	22727	2272	26831	1576	11755	0.89534	0.42073	0
P0AB19	sp|P0AB19|TUSE_SHIFL Sulfurtransferase TusE OS=Shigella flexneri GN=tusE PE=3 SV=1	2	37.6	12.41	8.2878	88339	4499	44241	0	0	0	35737	19581	16156	5262	24518	2885	0.89629	1	0
Q83SE8	tr|Q83SE8|Q83SE8_SHIFL Putative alpha helix protein OS=Shigella flexneri GN=aefA PE=4 SV=1	7	8.8	127.23	9.8369	75968	52486	23482	2393	23198	73196	44239	24318	19921	77988	49699	28289	0.8963	0.327904	0
Q83Q42	sp|Q83Q42|GCP_SHIFL Probable tRNA threonylcarbamoyladenosine biosynthesis protein Gcp OS=Shigella flexneri GN=gcp PE=3 SV=1	4	17.8	36.007	3.7467	2859	1898	9961	12453	6458	62	63492	33261	3231	2565	11215	93495	0.89855	0.0182138	0
Q83LI7	sp|Q83LI7|YCEH_SHIFL UPF0502 protein YceH OS=Shigella flexneri GN=yceH PE=3 SV=1	5	41.9	24.196	42.868	1943	9384	96623	2622	1821	984	36173	18846	17327	13363	64137	69495	0.89959	0.0997141	0
Q83RI9	sp|Q83RI9|CSPC_SHIFL Cold shock-like protein CspC OS=Shigella flexneri GN=cspC PE=3 SV=3	4	56.5	7.3683	212.01	558	295	25958	2638	1443	11978	16941	86282	83131	11686	6195	56668	0.89995	0.257645	0
P63230	sp|P63230|GMHB_SHIFL D,D-heptose 1,7-bisphosphate phosphatase OS=Shigella flexneri GN=gmhB PE=3 SV=1	2	19.4	21.294	17.888	61116	3468	2748	17622	87482	88738	297	17597	1141	14487	77231	6764	0.90047	0.963235	0
P0A751	sp|P0A751|MURA_SHIFL UDP-N-acetylglucosamine 1-carboxyvinyltransferase OS=Shigella flexneri GN=murA PE=3 SV=1	4	11.7	44.817	7.9233	19152	99857	91659	64543	33681	3862	7253	34949	3534	5672	31227	25493	0.9006	0.206686	0
Q83IQ6	tr|Q83IQ6|Q83IQ6_SHIFL Uncharacterized protein OS=Shigella flexneri GN=yjbR PE=4 SV=1	2	17.8	13.549	7.248	27792	13897	13894	12613	6193	6536	87836	4482	43753	63951	33798	3153	0.90118	0.115395	0
P0ADN5	sp|P0ADN5|YIFE_SHIFL UPF0438 protein YifE OS=Shigella flexneri GN=yifE PE=3 SV=2	7	52.7	13.133	28.838	14741	71635	75775	42945	212	21925	38317	18131	2186	66147	32483	33664	0.90199	0.0571895	0
Q83QS1	sp|Q83QS1|YFBU_SHIFL UPF0304 protein YfbU OS=Shigella flexneri GN=yfbU PE=3 SV=1	9	56.1	19.548	54.635	75234	3965	36168	3184	16662	15142	2359	166	97529	2371	11798	11273	0.90217	0.00539343	0
Q83SC8	sp|Q83SC8|FOLD_SHIFL Bifunctional protein FolD OS=Shigella flexneri GN=folD PE=3 SV=3	2	6.9	30.955	2.8633	23568	82791	15289	15321	41898	11131	41819	2326	21493	4652	2566	286	0.90285	0.201188	0.0029564
Q83LZ6	tr|Q83LZ6|Q83LZ6_SHIFL Uncharacterized protein OS=Shigella flexneri GN=ybgI PE=3 SV=1	4	19.8	26.91	96.115	63647	33168	3479	16655	83542	8313	25227	1364	11623	21765	1121	1554	0.90319	0.0763872	0
Q83RG3	tr|Q83RG3|Q83RG3_SHIFL Catalase OS=Shigella flexneri GN=katE PE=3 SV=4	5	7.7	84.281	16.748	1387	6756	63315	45895	23566	22329	5256	2598	25158	34724	18896	15828	0.90439	0.0981694	0
P0ACP4	sp|P0ACP4|CRA_SHIFL Catabolite repressor/activator OS=Shigella flexneri GN=cra PE=3 SV=1	8	29	37.999	27.094	21764	1912	1851	13272	6548	67674	446	21466	1858	44868	2261	22259	0.90614	0.0798639	0
P0A909	sp|P0A909|MIPA_SHIFL MltA-interacting protein OS=Shigella flexneri GN=mipA PE=3 SV=1	2	11.3	27.831	7.353	75786	3942	36366	59664	3813	28852	7734	39427	3767	8418	46643	37537	0.90698	0.459697	0
Q83KQ5	sp|Q83KQ5|CMOA_SHIFL tRNA (cmo5U34)-methyltransferase OS=Shigella flexneri GN=cmoA PE=3 SV=1	2	13.8	27.79	4.1617	21617	1752	1865	64244	314	3324	67653	3262	3533	8427	43892	4379	0.90711	0.841067	0
Q83PY2	tr|Q83PY2|Q83PY2_SHIFL Bacterioferritin OS=Shigella flexneri GN=bfr PE=3 SV=1	4	38	18.352	16.232	1913	97343	93955	11624	57994	58241	21681	1838	1843	53381	2851	2487	0.90721	0.26552	0
Q83MN2	tr|Q83MN2|Q83MN2_SHIFL Poly(A) polymerase I OS=Shigella flexneri GN=pcnB PE=3 SV=4	6	18.3	52.578	21.817	16278	86992	75786	78457	4112	37336	54132	2998	24225	319	15965	14225	0.90887	0.0014583	0
Q83P05	tr|Q83P05|Q83P05_SHIFL Hyperosmotically inducible periplasmic protein OS=Shigella flexneri GN=osmY PE=4 SV=4	8	34.3	21.064	57.322	2172	1266	96541	5512	31371	23641	93771	51635	42135	68418	37655	3764	0.90926	0.107534	0
P0A8I0	sp|P0A8I0|YACG_SHIFL DNA gyrase inhibitor YacG OS=Shigella flexneri GN=yacG PE=3 SV=1	1	30.8	7.3061	3.2647	46562	25624	2938	3167	1745	14265	81343	42183	39159	67582	41	27572	0.90962	1	0.0015106
Q83M59	tr|Q83M59|Q83M59_SHIFL Thiamine-monophosphate kinase OS=Shigella flexneri GN=thiL PE=3 SV=1	5	25.2	35.133	29.019	23234	1217	1164	17146	88942	82519	31973	17339	14634	2892	15415	13486	0.90982	0.980808	0
Q83K42	sp|Q83K42|RLMN_SHIFL Dual-specificity RNA methyltransferase RlmN OS=Shigella flexneri GN=rlmN PE=3 SV=1	5	15.6	43.147	15.009	133	5983	49346	592	26278	24624	21948	11127	1821	27479	13578	1391	0.90986	0.111513	0
Q83JU2	sp|Q83JU2|CPTB_SHIFL Probable antitoxin CptB OS=Shigella flexneri GN=cptB PE=3 SV=1	1	26.1	10.529	9.054	93645	46993	46652	51869	2677	25162	2691	942	11651	2185	11246	98392	0.91138	1	0
Q83PD7	tr|Q83PD7|Q83PD7_SHIFL Probable sensor protein (Histidine protein kinase) OS=Shigella flexneri GN=cpxA PE=4 SV=1	3	10.5	51.652	14.083	17699	88671	88316	14187	7292	69779	35116	16579	18537	0	0	0	0.91172	0.389934	0
Q83R72	tr|Q83R72|Q83R72_SHIFL Putative transport periplasmic protein OS=Shigella flexneri GN=S1424 PE=4 SV=1	2	6.6	60.714	3.8255	28649	14614	1434	22388	1147	1981	0	0	0	6268	3273	3535	0.91172	1	0
P37778	sp|P37778|RMLD_SHIFL dTDP-4-dehydrorhamnose reductase OS=Shigella flexneri GN=rfbD PE=1 SV=2	3	11	32.565	10.334	11664	59833	5687	46663	23124	2354	35362	18272	179	34615	18438	16177	0.9119	0.0612181	0
Q83SG1	sp|Q83SG1|THII_SHIFL tRNA sulfurtransferase OS=Shigella flexneri GN=thiI PE=3 SV=2	4	9.5	54.988	15.178	13975	71147	6862	66623	34382	32241	13562	6998	6652	59565	29855	2979	0.91258	0.10968	0
Q83LE3	tr|Q83LE3|Q83LE3_SHIFL Putative dihydroxyacetone kinase OS=Shigella flexneri GN=S1286 PE=4 SV=4	2	12.4	22.659	6.747	91662	46129	45533	84373	42816	41557	0	0	0	72893	33132	39761	0.91436	1	0
Q83S80	sp|Q83S80|FLAV_SHIFL Flavodoxin-1 OS=Shigella flexneri GN=fldA PE=3 SV=3	1	5.7	19.775	2.2187	568	28612	27396	44181	2259	22122	61316	35325	25991	56948	326	26742	0.91455	1	0.0085227
Q83SF1	tr|Q83SF1|Q83SF1_SHIFL Conserved hypothetical lipoprotein OS=Shigella flexneri GN=ybaY PE=4 SV=1	3	32.6	19.441	106.83	1227	63583	59119	58693	3712	27981	321	15589	14621	33799	17282	16516	0.91559	0.0386884	0
Q83LP5	tr|Q83LP5|Q83LP5_SHIFL Uncharacterized protein OS=Shigella flexneri GN=ycaO PE=4 SV=4	10	27.3	65.667	62.557	4933	2394	2538	24756	114	13356	44664	2576	19588	1171	6487	52232	0.91566	0.025848	0
P0AB64	sp|P0AB64|YCIN_SHIFL Protein YciN OS=Shigella flexneri GN=yciN PE=1 SV=1	2	31.3	9.3855	2.9549	7366	38487	31878	55446	3784	24662	649	31257	28792	89148	45781	43367	0.91601	0.129164	0.0029696
O06663	sp|O06663|VAPB_SHIFL Antitoxin VapB OS=Shigella flexneri GN=vapB PE=1 SV=1	2	46.7	8.5655	3.1779	34232	17225	177	8152	595	357	99964	46752	53212	1683	74546	86288	0.91612	1	0.0015026
Q8VSP5	tr|Q8VSP5|Q8VSP5_SHIFL Uncharacterized protein OS=Shigella flexneri GN=CP0014 PE=4 SV=1	3	25	21.879	19.076	23134	1727	1247	11763	5498	63534	7121	3949	4252	4253	22223	228	0.91625	0.100662	0
Q83JH7	tr|Q83JH7|Q83JH7_SHIFL Putative transport enzyme subunit OS=Shigella flexneri GN=agaF PE=4 SV=1	2	13.9	15.469	6.5271	1362	658	65538	2579	14463	11327	71624	33523	3811	3325	1794	16111	0.91658	0.0399359	0
Q83LZ7	sp|Q83LZ7|END8_SHIFL Endonuclease 8 OS=Shigella flexneri GN=nei PE=3 SV=3	1	4.6	29.842	2.9575	2988	1593	1395	2988	1593	1395	0	0	0	0	0	0	0.91663	1	0.0029718
Q83KQ3	sp|Q83KQ3|SYR_SHIFL Arginine--tRNA ligase OS=Shigella flexneri GN=argS PE=3 SV=1	12	29.6	64.695	101.81	12967	6474	64961	49799	24844	24955	38545	19418	19127	41321	2442	2879	0.9175	0.106216	0
O06659	sp|O06659|MSBB2_SHIFL Lipid A biosynthesis (KDO)2-(lauroyl)-lipid IVA acyltransferase 2 OS=Shigella flexneri GN=msbB2 PE=3 SV=2	2	10.8	36.583	19.675	286	1826	9984	47112	24437	22674	125	53325	48723	5892	3496	2847	0.91772	1	0
P0AD58	sp|P0AD58|ISPB_SHIFL Octaprenyl-diphosphate synthase OS=Shigella flexneri GN=ispB PE=3 SV=1	2	8	35.217	8.2617	81415	39521	41894	31879	15241	16638	26388	1274	13647	23149	1154	1169	0.91985	0.0513028	0
P0A8J7	sp|P0A8J7|YBED_SHIFL UPF0250 protein YbeD OS=Shigella flexneri GN=ybeD PE=3 SV=1	3	55.2	9.8272	27.641	6956	3135	2966	79565	4583	38982	25535	12935	1261	27464	14357	1317	0.92025	0.139906	0
Q83IR1	tr|Q83IR1|Q83IR1_SHIFL Uncharacterized protein OS=Shigella flexneri GN=yjcE PE=4 SV=1	2	5.6	60.523	36.295	72	3537	34893	36963	17329	19635	0	0	0	33236	17979	15258	0.92036	1	0
Q83IH6	tr|Q83IH6|Q83IH6_SHIFL Putative glycoprotein/receptor OS=Shigella flexneri GN=yjjA PE=4 SV=1	3	32.7	17.498	11.116	18794	94247	93696	78486	37499	4987	63672	33219	3453	45786	23529	22257	0.9205	0.750731	0
Q99Q49	tr|Q99Q49|Q99Q49_SHIFL ORF186 OS=Shigella flexneri GN=rfbU PE=4 SV=1	5	17.4	40.578	8.0583	2155	7899	1365	1158	2922	86583	22478	11553	1924	63271	3126	33144	0.92111	0.28282	0
Q83KD7	sp|Q83KD7|YEJL_SHIFL UPF0352 protein YejL OS=Shigella flexneri GN=yejL PE=3 SV=1	2	28	8.2183	46.459	11736	5761	59758	31755	1624	15551	33466	14675	18791	52137	26721	25416	0.92131	0.325258	0
P37756	sp|P37756|6PGD_SHIFL 6-phosphogluconate dehydrogenase, decarboxylating OS=Shigella flexneri GN=gnd PE=3 SV=1	31	74.4	51.343	323.31	5742	2917	28385	28261	14368	13893	153	76188	76812	13841	736	6817	0.92145	0.032369	0
Q83SA1	tr|Q83SA1|Q83SA1_SHIFL Membrane spanning protein OS=Shigella flexneri GN=tolA PE=4 SV=1	3	9	42.355	5.3804	1361	68446	62168	1229	5656	51633	93355	49294	4461	273	1487	12943	0.92155	0.101231	0
Q83QI3	tr|Q83QI3|Q83QI3_SHIFL Sigma-E factor regulatory protein RseA OS=Shigella flexneri GN=rseA PE=4 SV=4	2	21.3	24.311	23.403	35291	19317	15974	2425	13152	1873	17791	1126	76644	94873	51526	43346	0.92192	0.888505	0
Q83S70	tr|Q83S70|Q83S70_SHIFL Putative alpha helical protein OS=Shigella flexneri GN=ybeL PE=4 SV=1	6	43.1	18.878	31.134	45727	2428	21519	19956	1636	93199	97273	53381	43892	1644	82345	7898	0.92222	0.047465	0
Q7UCZ6;Q7UCN7;Q81ZT7;A5A6E8;Q7BCM1;A5A6B7	tr|Q7UCZ6|Q7UCZ6_SHIFL IS91 OS=Shigella flexneri GN=S1088 PE=4 SV=1;tr|Q7UCN7|Q7UCN7_SHIFL IS91 orf OS=Shigella flexneri GN=S1429 PE=4 SV=1;tr|Q81ZT7|Q81ZT7_SHIFL Putative IS91 ORF2 OS=Shigella flexneri GN=S4816 PE=4 SV=1;tr|A5A6E8|A5A6E8_SHIFL Putative IS	2	23.5	13.182	5.0535	4132	241	2622	15474	69443	85297	15316	81929	71235	1242	52726	49689	0.9234	0.0784266	0
Q83RR0	sp|Q83RR0|PHOP_SHIFL Virulence transcriptional regulatory protein PhoP OS=Shigella flexneri GN=phoP PE=3 SV=1	11	60.5	25.535	61.952	1725	55512	51736	52677	28143	24534	2284	1923	11161	32487	16446	1641	0.92387	0.0924402	0
P63023	sp|P63023|NFUA_SHIFL Fe/S biogenesis protein NfuA OS=Shigella flexneri GN=nfuA PE=3 SV=1	6	33	20.997	68.642	2144	1912	1529	9369	4625	46819	6987	31974	2912	6346	3891	29455	0.92443	0.0747437	0
Q83MG8	sp|Q83MG8|RSMA_SHIFL Ribosomal RNA small subunit methyltransferase A OS=Shigella flexneri GN=rsmA PE=3 SV=1	4	22	30.434	9.1624	1563	621	43624	563	361	1462	12982	7242	59573	4214	18966	2347	0.92456	0.212474	0
P0A9M7	sp|P0A9M7|XGPT_SHIFL Xanthine phosphoribosyltransferase OS=Shigella flexneri GN=gpt PE=3 SV=1	3	17.1	16.97	3.5414	1693	81976	87326	14254	67584	74952	18945	144	892	78212	43476	34736	0.92464	0.863414	0
P37779	sp|P37779|RMLA1_SHIFL Glucose-1-phosphate thymidylyltransferase 1 OS=Shigella flexneri GN=rmlA1 PE=3 SV=2	7	26.4	32.487	28.686	4868	22863	25745	2752	13881	13622	7697	479	3536	13495	4933	85922	0.92487	0.0777875	0
P0A975	sp|P0A975|CSPE_SHIFL Cold shock-like protein CspE OS=Shigella flexneri GN=cspE PE=3 SV=2	5	78.3	7.4634	22.064	39615	19687	19929	17361	88256	85359	1967	54351	55318	11287	54261	5868	0.92596	0.0791506	0
Q83KF9	tr|Q83KF9|Q83KF9_SHIFL Putative ATP-binding component of a transport system OS=Shigella flexneri GN=yehX PE=3 SV=1	3	7.5	34.359	2.3566	38515	2414	1811	0	0	0	33498	16819	16679	5173	35954	14219	0.92766	0.460044	0.0064609
A5A6C2	tr|A5A6C2|A5A6C2_SHIFL Putative IS-encoded protein OS=Shigella flexneri GN=CP0086 PE=4 SV=1	2	6	18.716	2.5533	99784	51614	4817	0	0	0	64643	33514	31129	35141	181	1741	0.92828	1	0.0058097
Q83IU8	tr|Q83IU8|Q83IU8_SHIFL Putative acetyltransferase OS=Shigella flexneri GN=yiiD PE=4 SV=1	2	8.2	37.103	2.3566	2326	1112	11924	0	0	0	22332	1625	1177	6942.8	477.1	2172.7	0.92897	1	0.0064562
P0AG70	sp|P0AG70|RS1_SHIFL 30S ribosomal protein S1 OS=Shigella flexneri GN=rpsA PE=3 SV=1	36	56.9	61.157	323.31	31458	1594	15518	1259	5249	5537	11154	56456	5582	146	5895	49564	0.92948	0.016775	0
P0ACE9	sp|P0ACE9|HINT_SHIFL HIT-like protein HinT OS=Shigella flexneri GN=hinT PE=3 SV=1	4	37.8	13.241	43.447	97174	4867	48567	6258	3126	31554	16732	82328	84994	17862	93479	85141	0.92999	0.122841	0
P0A745	sp|P0A745|MSRA_SHIFL Peptide methionine sulfoxide reductase MsrA OS=Shigella flexneri GN=msrA PE=3 SV=2	4	31.6	23.315	17.96	17447	87429	8737	66132	33343	32789	84492	41379	43114	23843	1278	11134	0.9309	0.00244719	0
P0A6Z9	sp|P0A6Z9|NIKR_SHIFL Nickel-responsive regulator OS=Shigella flexneri GN=nikR PE=3 SV=1	1	12.8	15.094	6.1959	17698	9752	79461	91688	536	41328	38635	22152	16483	46657	258	21649	0.931	1	0
Q83PX7	tr|Q83PX7|Q83PX7_SHIFL Protein induced in stationary phase OS=Shigella flexneri GN=fic PE=4 SV=1	3	21.5	22.976	18.857	55316	2845	26865	294	14665	14338	94454	5154	443	16866	87695	8968	0.93102	0.175877	0
Q83MH5	sp|Q83MH5|DNAK_SHIFL Chaperone protein DnaK OS=Shigella flexneri GN=dnaK PE=3 SV=1	47	71.6	69.126	323.31	4646	2319	2327	12931	63181	66131	1631	8956	7935	1785	8655	84791	0.93153	0.0266397	0
Q83IJ5	tr|Q83IJ5|Q83IJ5_SHIFL GTPase HflX OS=Shigella flexneri GN=hflX PE=3 SV=1	8	19.7	48.356	15.69	119	51233	48957	43214	19559	23655	21687	11495	1192	35289	2179	1511	0.93208	0.430403	0
Q83KR4	sp|Q83KR4|RUVA_SHIFL Holliday junction ATP-dependent DNA helicase RuvA OS=Shigella flexneri GN=ruvA PE=3 SV=1	2	11.8	22.141	4.9549	51154	25466	25688	51154	25466	25688	0	0	0	0	0	0	0.93257	1	0
P0AEH4	sp|P0AEH4|ELAA_SHIFL Protein ElaA OS=Shigella flexneri GN=elaA PE=3 SV=1	1	7.8	17.419	17.015	3287	1617	1427	1362	54616	496	1265	6759	5891	72753	37964	34789	0.93344	1	0
Q83J25	tr|Q83J25|Q83J25_SHIFL Uncharacterized protein OS=Shigella flexneri GN=yibL PE=1 SV=1	3	28.3	13.727	13.932	339	15629	1476	223	11587	1443	46814	2376	2317	36783	16714	269	0.93364	0.184169	0
Q821B1	sp|Q821B1|ECOT_SHIFL Ecotin OS=Shigella flexneri GN=eco PE=3 SV=2	2	16	18.226	2.5276	65324	32614	32711	79564	4341	36154	3786	1575	15711	26582	13198	13384	0.93373	0.825836	0.0058013
Q83SQ2	sp|Q83SQ2|APAH_SHIFL Bis(5-nucleosyl)-tetraphosphatase, symmetrical OS=Shigella flexneri GN=apaH PE=1 SV=1	5	16.4	31.282	13.557	318	15248	14769	2296	11492	11468	37571	2114	16557	336	16547	16459	0.93444	0.328956	0
Q83P50	tr|Q83P50|Q83P50_SHIFL Inorganic pyrophosphatase OS=Shigella flexneri GN=ppa PE=3 SV=4	6	30.1	19.717	12.746	4566	2331	2236	24592	12697	11895	88366	4528	43158	12178	6827	6948	0.93463	0.573627	0
P0A7T6	sp|P0A7T6|RS16_SHIFL 30S ribosomal protein S16 OS=Shigella flexneri GN=rpsP PE=3 SV=1	7	58.5	9.1904	59.395	33783	1632	17464	13115	6774	738	1632	5319	5321	136	49313	5147	0.93471	0.158515	0
P0AF92	sp|P0AF92|RRAB_SHIFL Regulator of ribonuclease activity B OS=Shigella flexneri GN=rraB PE=3 SV=1	4	39.1	15.603	26.432	1462	75423	7778	23321	1293	11228	7387	38332	35475	4973	24998	2475	0.93533	0.384603	0
P0A6F8	sp|P0A6F8|CH60_SHIFL 60 kDa chaperonin OS=Shigella flexneri GN=groL PE=3 SV=2	30	64.4	57.328	323.31	58535	2929	29327	1656	874	85528	2117	167	15	2868	1594	1274	0.93571	0.000842645	0
Q83KZ7	tr|Q83KZ7|Q83KZ7_SHIFL ATP-dependent dethiobiotin synthetase BioD OS=Shigella flexneri GN=bioD PE=3 SV=4	4	23.8	25.022	17.586	19215	97741	9445	98623	5285	48338	5214	2581	26331	41383	21646	19737	0.93659	0.355791	0
P37777	sp|P37777|RMLB_SHIFL dTDP-glucose 4,6-dehydratase OS=Shigella flexneri GN=rfbB PE=3 SV=2	11	33.5	40.575	165.57	5891	25393	25498	247	11723	12347	13456	68788	6577	13365	6798	65746	0.93749	0.527109	0
Q83S35	tr|Q83S35|Q83S35_SHIFL Putative enzyme OS=Shigella flexneri GN=ybiB PE=4 SV=1	2	8.4	34.983	6.5008	15729	8128	767	8937	45896	43411	24419	12312	1216	43562	2372	249	0.9375	0.083917	0
Q83QN9	sp|Q83QN9|ZIPA_SHIFL Cell division protein ZipA homolog OS=Shigella flexneri GN=zipA PE=3 SV=2	3	16.2	36.348	36.391	25471	12526	12945	12452	63371	61147	2797	15218	12752	1222	46676	55547	0.9377	0.592232	0
Q83MJ8	sp|Q83MJ8|TRUB_SHIFL tRNA pseudouridine synthase B OS=Shigella flexneri GN=truB PE=3 SV=1	3	10.5	35.069	3.6086	3796	1958	1892	28377	1417	14359	38699	242	18279	57135	2999	27145	0.93797	0.927999	0
Q83JF6	tr|Q83JF6|Q83JF6_SHIFL Putative ATP-binding component of a transport system OS=Shigella flexneri GN=vpsA PE=3 SV=1	4	24.5	29.127	13.331	14787	73855	7419	53783	26676	2717	4955	23982	2573	4535	23196	21839	0.93813	0.0657718	0
Q83JK0	tr|Q83JK0|Q83JK0_SHIFL Uncharacterized protein OS=Shigella flexneri GN=ygiF PE=4 SV=1	5	12.2	48.669	9.3655	14515	7542	69747	528	26681	23599	49586	24229	25358	45282	24492	279	0.93822	0.0281542	0
Q83PT8	tr|Q83PT8|Q83PT8_SHIFL Zinc-transporting ATPase OS=Shigella flexneri GN=zntA PE=3 SV=1	3	5.7	76.796	8.341	2279	1696	11383	27452	11473	15979	11254	57229	5531	8799	38257	42542	0.93899	0.719946	0
P0AED3	sp|P0AED3|USPA_SHIFL Universal stress protein A OS=Shigella flexneri GN=uspA PE=3 SV=2	3	48.6	16.066	22.553	35667	18879	16788	15675	78655	7899	77554	45478	3276	12237	6466	5777	0.93902	0.117582	0
P0A247	sp|P0A247|VIRB_SHIFL Virulence regulon transcriptional activator VirB OS=Shigella flexneri GN=virB PE=3 SV=1	14	44	35.407	162.86	32648	16978	15671	1127	59553	53144	1221	61735	6364	91688	48488	432	0.93911	0.118138	0
Q83SK7	tr|Q83SK7|Q83SK7_SHIFL Putative transcriptional regulator LYSR-type OS=Shigella flexneri GN=yafC PE=4 SV=1	2	7.9	33.709	4.3403	749	4183	34716	14958	75759	73823	25468	13613	11856	34473	18995	15478	0.93923	0.071709	0
P0A9R6	sp|P0A9R6|FER_SHIFL 2Fe-2S ferredoxin OS=Shigella flexneri GN=fdx PE=3 SV=2	3	36	12.331	75.288	37496	1895	1941	2974	1232	1742	85117	4431	44686	814	3822	4192	0.94097	0.0258689	0
P0A7N8	sp|P0A7N8|RL32_SHIFL 50S ribosomal protein L32 OS=Shigella flexneri GN=rpmF PE=3 SV=2	4	68.4	6.4463	42.45	44697	22895	2182	26333	13249	1384	52162	26235	25927	13147	7218	61254	0.9411	0.126596	0
Q83QW8	tr|Q83QW8|Q83QW8_SHIFL Lysine-specific permease OS=Shigella flexneri GN=lysP PE=4 SV=1	1	3.1	53.533	3.4604	24649	12474	12175	11266	55629	5731	6859	28668	3219	72971	4446	32525	0.94119	0.222631	0
Q7UBW5	sp|Q7UBW5|CLPB_SHIFL Chaperone protein ClpB OS=Shigella flexneri GN=clpB PE=3 SV=2	53	60.6	95.559	323.31	2324	11824	11381	8634	44294	41741	74461	37565	36896	7155	36377	35172	0.942	0.00509816	0
Q83QL6	tr|Q83QL6|Q83QL6_SHIFL Putative oxidoreductase OS=Shigella flexneri GN=S2688 PE=4 SV=1	5	56.3	13.449	78.57	6396	34813	2993	289	128	893	2536	1889	96469	2248	11124	11356	0.94211	0.236961	0
Q83SE6	sp|Q83SE6|HTPG_SHIFL Chaperone protein HtpG OS=Shigella flexneri GN=htpG PE=3 SV=1	39	64.7	71.39	323.31	1425	72661	69385	61765	31648	3117	44347	22754	21593	35933	18258	17674	0.94211	0.0014466	0
P0ACL4	sp|P0ACL4|EXUR_SHIFL Exu regulon transcriptional regulator OS=Shigella flexneri GN=exuR PE=3 SV=1	6	34.5	29.835	18.537	7811	41874	36228	48243	25339	2294	1126	4554	56211	19732	1229	7725	0.94267	0.563191	0
P0A897	sp|P0A897|YHBJ_SHIFL UPF0042 nucleotide-binding protein YhbJ OS=Shigella flexneri GN=yhbJ PE=3 SV=1	2	10.9	32.492	11.59	13478	6877	6675	4681	21462	24619	46455	25416	214	42246	21829	2417	0.94283	0.705603	0
Q7UBI7	sp|Q7UBI7|GLNE_SHIFL Glutamate-ammonia-ligase adenylyltransferase OS=Shigella flexneri GN=glnE PE=3 SV=1	2	3	108.39	3.4561	3649	16444	1425	16792	9851	777	85965	47677	38288	5268	25912	26695	0.94329	1	0
P0C0L3	sp|P0C0L3|OSMC_SHIFL Peroxiredoxin OsmC OS=Shigella flexneri GN=osmC PE=3 SV=2	7	49.7	15.088	160.03	65535	33187	32348	2655	13322	13183	24226	12346	1188	1484	75189	72851	0.94331	0.080479	0
P0ADG9	sp|P0ADG9|IMDH_SHIFL Inosine-5-monophosphate dehydrogenase OS=Shigella flexneri GN=guaB PE=3 SV=1	17	43.2	52.022	278.34	39886	234	19582	1344	67252	6715	9655	49646	4649	16841	86142	82266	0.94337	0.113457	0
Q83J32	tr|Q83J32|Q83J32_SHIFL Putative ATP-binding protein OS=Shigella flexneri GN=bax PE=4 SV=1	2	8.8	30.851	3.0695	1778	54591	53188	63388	3199	33189	36969	242	16549	74228	3972	3458	0.94393	0.318537	0.0022405
P0AF39	sp|P0AF39|ZAPB_SHIFL Cell division protein ZapB OS=Shigella flexneri GN=zapB PE=3 SV=1	5	59.3	9.6347	196.58	2133	1876	1454	15841	81199	77212	2555	12875	12675	29343	14689	14654	0.94408	0.00114259	0
Q83LM6	tr|Q83LM6|Q83LM6_SHIFL Putative ATP-binding component of a transport system OS=Shigella flexneri GN=uup PE=3 SV=1	5	12	72.084	54.359	12317	62219	6949	34289	17332	16957	3237	16244	13993	58642	28643	29999	0.94458	0.355199	0
Q83J17	tr|Q83J17|Q83J17_SHIFL LPS alpha1,3-glucosyltransferase OS=Shigella flexneri GN=waaG PE=4 SV=1	3	10.7	42.486	5.8785	17866	9342	85619	6498	31521	33387	42161	25335	16825	71592	36186	3547	0.94505	0.850109	0
Q83LY3	sp|Q83LY3|MIAB_SHIFL (Dimethylallyl)adenosine tRNA methylthiotransferase MiaB OS=Shigella flexneri GN=miaB PE=3 SV=1	9	26.2	53.694	109.99	87794	44455	43339	2867	1382	14247	33468	16979	16489	26259	13655	1263	0.94545	0.00140694	0
P0A6H0	sp|P0A6H0|CLPP_SHIFL ATP-dependent Clp protease proteolytic subunit OS=Shigella flexneri GN=clpP PE=3 SV=1	4	29.5	23.186	278.37	272	13133	13869	98697	4883	49895	81234	39862	41372	99	42669	4742	0.94564	0.14201	0
Q83IT9	tr|Q83IT9|Q83IT9_SHIFL Uncharacterized protein OS=Shigella flexneri GN=yiiS PE=1 SV=1	3	34.3	10.746	9.3996	74477	3214	42337	46276	18245	2831	17553	94244	81286	1648	4479	61772	0.94603	0.441324	0
Q83QM8	sp|Q83QM8|TALA_SHIFL Transaldolase A OS=Shigella flexneri GN=talA PE=3 SV=1	9	32.9	35.651	49.726	68559	35273	33286	36463	19215	17248	1832	91814	91211	13793	6877	69165	0.94643	0.414191	0
Q83RM8	sp|Q83RM8|CLS_SHIFL Cardiolipin synthase OS=Shigella flexneri GN=cls PE=3 SV=1	2	4.7	54.803	4.9701	2441	17863	2578	21979	1716	11262	18244	16792	14517	0	0	0	0.94717	1	0
P59739	sp|P59739|CYAA_SHIFL Adenylate cyclase OS=Shigella flexneri GN=cyaA PE=3 SV=1	3	4.1	97.583	2.7599	9591	4911	46799	45243	2315	22228	2474	12826	11878	25962	13269	12693	0.94799	0.779067	0.0036711
P0C0M1	sp|P0C0M1|ISCX_SHIFL Protein IscX OS=Shigella flexneri GN=iscX PE=3 SV=1	1	24.2	7.7315	14.137	16299	82434	8552	36554	18114	18441	41219	21442	19777	85211	42878	42334	0.94835	0.164784	0
Q83QW1	tr|Q83QW1|Q83QW1_SHIFL PTS system, fructose-specific IIA/fpr component OS=Shigella flexneri GN=fruB PE=4 SV=1	15	56.9	39.746	228.12	43529	2184	21725	15175	7585	7667	1495	752	745	1343	67949	6684	0.9484	0.0306853	0
P59609	sp|P59609|ASSY_SHIFL Argininosuccinate synthase OS=Shigella flexneri GN=argG PE=3 SV=2	14	40.7	49.96	47.443	1965	137	86951	23915	1217	11898	69591	37358	32232	97141	54321	4282	0.94846	0.123435	0
Q83PU8	tr|Q83PU8|Q83PU8_SHIFL Glycerophosphodiester phosphodiesterase OS=Shigella flexneri GN=ugpQ PE=1 SV=1	1	5.7	27.314	2.821	2911	147	154	0	0	0	42266	19647	22619	16684	84424	82421	0.94891	1	0.0029499
P0AAT8	sp|P0AAT8|IOJAP_SHIFL Ribosomal silencing factor RsfS OS=Shigella flexneri GN=rsfS PE=3 SV=1	3	38.1	11.582	27.774	2214	1874	11266	89851	45254	44598	5747	29159	28312	7478	34328	3975	0.94908	0.642554	0
P09120	sp|P09120|HNS_SHIFL DNA-binding protein H-NS OS=Shigella flexneri GN=hns PE=1 SV=3	7	48.9	15.539	105.97	81297	39523	41774	17657	86546	919	3457	16669	1791	2971	142	14871	0.94948	0.0202509	0
P0A916	sp|P0A916|OMPW_SHIFL Outer membrane protein W OS=Shigella flexneri GN=ompW PE=3 SV=1	3	22.6	22.928	24.683	96476	47149	49328	53977	2674	27272	21198	9893	1135	2132	1551	1751	0.95004	0.963258	0
P0A9K6	sp|P0A9K6|PHOL_SHIFL PhoH-like protein OS=Shigella flexneri GN=ybeZ PE=3 SV=2	9	35	39.038	74.563	4668	289	19779	18867	96453	92213	12143	63422	589	96586	4923	47563	0.95101	0.0782365	0
Q83RG1	sp|Q83RG1|RL20_SHIFL 50S ribosomal protein L20 OS=Shigella flexneri GN=rplT PE=3 SV=1	6	42.4	13.527	24.34	29378	14957	14421	11672	6314	53578	6199	29296	3183	11596	57139	58825	0.95125	0.119882	0
P0A6R8	sp|P0A6R8|FIS_SHIFL DNA-binding protein fis OS=Shigella flexneri GN=fis PE=3 SV=1	2	32.7	11.24	17.085	65974	32386	33588	38834	192	19634	93624	47724	459	17778	84138	93641	0.95126	0.178316	0
Q83LD0	tr|Q83LD0|Q83LD0_SHIFL Putative potassium channel protein OS=Shigella flexneri GN=kch PE=4 SV=4	3	13.4	46.091	17.21	49387	2532	2467	2729	14271	12757	15794	76796	81145	65644	3369	31954	0.95145	0.0250312	0
Q83IS3	sp|Q83IS3|NUDC_SHIFL NADH pyrophosphatase OS=Shigella flexneri GN=nudC PE=3 SV=1	2	10.9	29.703	6.916	2753	13633	13419	22279	11195	1184	21389	1997	1392	26349	13387	12963	0.95146	1	0
P64505	sp|P64505|YEBV_SHIFL Uncharacterized protein YebV OS=Shigella flexneri GN=yebV PE=4 SV=1	2	41	8.7527	71.11	1863	54511	54124	72572	35735	36836	2115	199	1115	14958	77855	71727	0.95194	0.0124918	0
P0A7Z3	sp|P0A7Z3|RPIA_SHIFL Ribose-5-phosphate isomerase A OS=Shigella flexneri GN=rpiA PE=3 SV=1	8	45.7	22.86	100.72	21322	1713	169	59576	2982	29773	76639	39287	37352	778	3841	38967	0.95363	0.0640714	0
P0ABE4	sp|P0ABE4|BOLA_SHIFL Protein BolA OS=Shigella flexneri GN=bolA PE=3 SV=1	2	24.8	11.994	6.6076	57463	2899	28554	278	95419	11238	11631	7629	4283	2552	11764	13288	0.95426	0.456467	0
Q83LP7	sp|Q83LP7|6PGL_SHIFL 6-phosphogluconolactonase OS=Shigella flexneri GN=pgl PE=3 SV=2	6	19	36.361	51.31	53463	27372	2691	25475	13234	12241	19518	99971	9526	8472	4147	43295	0.95432	0.167	0
Q83RT0	tr|Q83RT0|Q83RT0_SHIFL RNase E OS=Shigella flexneri GN=rne PE=4 SV=4	25	35.8	118.03	323.31	23742	12122	1162	1898	54939	544	6276	32933	29828	65678	33346	32332	0.95487	0.00846545	0
P0A7M1	sp|P0A7M1|RL27_SHIFL 50S ribosomal protein L27 OS=Shigella flexneri GN=rpmA PE=3 SV=2	3	34.1	9.1244	6.6368	7264	3651	36588	14866	7291	78371	36433	1826	18227	21341	1816	1525	0.95498	0.580595	0
Q83JK4	tr|Q83JK4|Q83JK4_SHIFL Uncharacterized protein OS=Shigella flexneri GN=S3287 PE=4 SV=1	3	25	13.791	4.8759	56	28816	27184	4135	21544	1986	8796	422	4594	6572	32514	33188	0.95587	0.164944	0
P0AFU9	sp|P0AFU9|RISA_SHIFL Riboflavin synthase OS=Shigella flexneri GN=ribE PE=3 SV=1	7	31.9	23.445	90.575	74941	3745	37491	32727	15716	1711	2141	1118	1383	2813	1716	197	0.95658	0.207663	0
P0A7I9	sp|P0A7I9|RIBA_SHIFL GTP cyclohydrolase-2 OS=Shigella flexneri GN=ribA PE=3 SV=1	2	16.3	21.836	13.137	44491	21998	22493	278	9856	1272	14279	7844	71945	1134	518	5261	0.9568	1	0
P0ADZ6	sp|P0ADZ6|RS15_SHIFL 30S ribosomal protein S15 OS=Shigella flexneri GN=rpsO PE=3 SV=2	4	61.8	10.269	9.1695	26995	13587	1348	43998	2345	2548	1218	526	51977	12376	6229	61556	0.95769	0.147359	0
Q821B2	tr|Q821B2|Q821B2_SHIFL Aconitate hydrase 1 OS=Shigella flexneri GN=acnA PE=4 SV=1	16	30	97.746	106.56	5393	26713	2638	19533	1114	94193	17655	86838	8978	1595	79151	79898	0.95777	0.478745	0
Q83RC8	tr|Q83RC8|Q83RC8_SHIFL Response transcriptional regulatory protein (RstB sensor) OS=Shigella flexneri GN=rstA PE=4 SV=4	5	25.1	27.579	8.3174	12216	64825	57337	42588	22694	19895	12862	6265	65971	66712	35866	3845	0.9579	0.719559	0
Q83KQ4	tr|Q83KQ4|Q83KQ4_SHIFL Uncharacterized protein OS=Shigella flexneri GN=yecM PE=4 SV=4	5	41.5	21.237	99.899	1559	78957	7163	35419	197	16349	7575	39397	36353	39419	249	18929	0.95824	0.328233	0
P0AFF9	sp|P0AFF9|NUSA_SHIFL Transcription termination/antitermination protein NusA OS=Shigella flexneri GN=nusA PE=3 SV=1	22	50.5	54.87	305.04	69521	35488	3432	31525	1686	15439	19318	98338	94847	18677	95682	9191	0.95848	0.0412027	0
Q7UBJ0	sp|Q7UBJ0|GLGS_SHIFL Glycogen synthesis protein GlgS OS=Shigella flexneri GN=glgS PE=3 SV=1	1	24.2	7.9058	4.5884	23282	12438	1843	8876	43117	45589	99718	57492	42226	44392	23775	2617	0.96033	1	0
Q83M27	sp|Q83M27|SYC_SHIFL Cysteine--tRNA ligase OS=Shigella flexneri GN=cysS PE=3 SV=1	13	41.9	52.243	84.503	22569	11415	11154	13493	67331	676	46785	24353	22432	43974	22468	2156	0.96047	0.0169747	0
Q83LC0;Q7UCQ8	tr|Q83LC0|Q83LC0_SHIFL Uncharacterized protein OS=Shigella flexneri GN=yciH PE=4 SV=1;tr|Q7UCQ8|Q7UCQ8_SHIFL Uncharacterized protein OS=Shigella flexneri GN=yciH PE=4 SV=1	1	10.1	11.486	4.0794	1861	56488	52124	1861	56488	52124	0	0	0	0	0	0	0.9605	1	0
P0A7Z9	sp|P0A7Z9|RPOA_SHIFL DNA-directed RNA polymerase subunit alpha OS=Shigella flexneri GN=rpoA PE=3 SV=1	19	64.7	36.511	323.31	1147	5791	5769	46431	22474	23957	33196	16398	16798	3571	18218	16853	0.96058	0.0441212	0
Q83JU0;Q7UBQ5	tr|Q83JU0|Q83JU0_SHIFL Uncharacterized protein OS=Shigella flexneri GN=visC PE=4 SV=1;tr|Q7UBQ5|Q7UBQ5_SHIFL Uncharacterized protein OS=Shigella flexneri GN=visC PE=4 SV=1	3	9.8	44.217	2.9013	42355	215	2225	7985	377	4278	23189	1121	12168	11181	54213	57594	0.96166	0.752136	0.002963
P59663	sp|P59663|MASZ_SHIFL Malate synthase G OS=Shigella flexneri GN=glcB PE=3 SV=2	4	7.6	80.361	18.385	14649	6766	78888	5571	25896	2986	44159	19883	24276	46634	21827	2486	0.96177	0.0843704	0
P0A6H7	sp|P0A6H7|HSLU_SHIFL ATP-dependent protease ATPase subunit HslU OS=Shigella flexneri GN=hslU PE=3 SV=1	24	52.4	49.593	182.49	51367	26629	24738	26525	13457	1369	1251	668	5989	12332	65715	5765	0.96197	0.109354	0
Q83QU4	tr|Q83QU4|Q83QU4_SHIFL Ribonucleoside-diphosphate reductase 1, beta subunit, B2 OS=Shigella flexneri GN=nrdB PE=4 SV=4	8	24.9	44.96	92.205	68734	374	31694	24534	13968	1566	22228	11745	1483	21972	11328	1644	0.96213	0.0392684	0
Q83Q80	tr|Q83Q80|Q83Q80_SHIFL Putative P4-type integrase OS=Shigella flexneri GN=S4822 PE=4 SV=1	2	5.7	47.858	9.8539	1416	75756	6531	38958	1988	1915	62994	34617	28377	3914	21331	17773	0.96261	1	0
P59196	sp|P59196|YFCD_SHIFL Uncharacterized Nudix hydrolase YfcD OS=Shigella flexneri GN=yfcD PE=3 SV=1	4	33.9	20.304	116.87	23255	12238	1117	7742	35797	34945	8631	41666	38965	81175	44916	3626	0.96277	0.477094	0
Q83RS3	tr|Q83RS3|Q83RS3_SHIFL Respiratory NADH dehydrogenase OS=Shigella flexneri GN=ndh PE=4 SV=4	15	46.8	47.372	153.28	21371	1558	1813	1691	5171	5527	55399	2886	27313	51398	25789	2569	0.96293	0.02761	0
P60657	sp|P60657|SPEB_SHIFL Agmatinase OS=Shigella flexneri GN=speB PE=3 SV=1	4	22.5	33.557	11.772	12743	6631	6143	39567	21263	1835	44675	2272	21954	43191	2248	21144	0.96321	0.126995	0
P0A6H4	sp|P0A6H4|CLPX_SHIFL ATP-dependent Clp protease ATP-binding subunit ClpX OS=Shigella flexneri GN=clpX PE=3 SV=2	15	45	46.355	165.38	2786	1671	1115	8857	4517	434	47874	24389	23485	71416	37155	34261	0.96361	0.29088	0
P0AF69	sp|P0AF69|YJEE_SHIFL UPF0079 ATP-binding protein YjeE OS=Shigella flexneri GN=yjeE PE=3 SV=1	3	28.1	16.853	10.892	1881	95934	9272	97	46819	43882	35841	18164	17678	61464	3952	3512	0.96389	0.200254	0
P0A7K5	sp|P0A7K5|RL7_SHIFL 50S ribosomal protein L7/L12 OS=Shigella flexneri GN=rplL PE=3 SV=2	8	45.5	12.295	101.87	2243	11466	1937	64124	31275	32849	7465	34979	35487	89437	4846	4131	0.96395	0.0198974	0
P0AGD6	sp|P0AGD6|SODF_SHIFL Superoxide dismutase [Fe] OS=Shigella flexneri GN=sodB PE=3 SV=2	7	44.6	21.265	50.768	28696	13647	1549	11282	54464	58351	1228	47858	54426	71865	34149	37715	0.96417	0.301915	0
Q54177	sp|Q54177|TGT_SHIFL Queuine tRNA-ribosyltransferase OS=Shigella flexneri GN=tgt PE=3 SV=1	3	11.2	42.607	4.439	43814	21555	22259	22557	1136	11521	64629	32668	31961	14794	72516	75425	0.96457	0.557649	0
Q83QH7	tr|Q83QH7|Q83QH7_SHIFL Phospho-2-dehydro-3-deoxyheptonate aldolase OS=Shigella flexneri GN=aroF PE=3 SV=1	2	9.6	38.774	6.8552	21299	1198	9391	0	0	0	1395	54527	49418	194	64549	44492	0.96466	0.388634	0
P59401	sp|P59401|HISX_SHIFL Histidinol dehydrogenase OS=Shigella flexneri GN=hisD PE=3 SV=2	4	11.8	46.314	26.622	64675	3985	2487	25692	15674	118	7659	484	35749	31324	247	11277	0.96531	0.501539	0
Q83QA4	tr|Q83QA4|Q83QA4_SHIFL 6-phospho-beta-glucosidase A OS=Shigella flexneri GN=bglA PE=3 SV=4	6	19.9	55.129	8.7767	14186	7482	6739	1257	64197	56372	79562	3712	42442	13333	6915	64224	0.96542	0.102712	0
Q83KK8	sp|Q83KK8|MTFA_SHIFL Protein MtfA OS=Shigella flexneri GN=mtfA PE=3 SV=2	1	6	30.238	2.7889	2273	176	11367	2273	176	11367	0	0	0	0	0	0	0.96566	1	0.0029455
Q83M63	sp|Q83M63|RDGC_SHIFL Recombination-associated protein RdgC OS=Shigella flexneri GN=rdgC PE=3 SV=4	5	23.8	33.993	20.475	131	5186	48447	11957	7712	42446	37849	18494	19355	552	25654	24848	0.96566	0.633782	0
Q83LB2	sp|Q83LB2|YCJF_SHIFL UPF0283 membrane protein YcjF OS=Shigella flexneri GN=ycjF PE=3 SV=1	3	12.2	39.448	6.0671	62336	3154	3831	44717	22474	22243	93147	4726	45941	8336	4397	3994	0.96581	0.15108	0
Q83JW6	sp|Q83JW6|RLMM_SHIFL Ribosomal RNA large subunit methyltransferase M OS=Shigella flexneri GN=rlmM PE=3 SV=1	5	18.3	41.919	13.166	92465	45439	4726	475	2749	19956	1788	8922	89597	33881	1577	18111	0.96624	0.376764	0
Q83KT6	tr|Q83KT6|Q83KT6_SHIFL Helicase OS=Shigella flexneri GN=hrpA PE=4 SV=4	8	8.4	146.78	12.73	11961	6976	58632	41845	21663	2182	44427	22669	21758	33336	16645	16692	0.96627	0.323233	0
P0A9L2	sp|P0A9L2|SLYD_SHIFL FKBP-type peptidyl-prolyl cis-trans isomerase SlyD OS=Shigella flexneri GN=slyD PE=3 SV=1	4	35.7	20.853	49.265	11693	57594	59336	33691	16222	17469	22237	1576	11661	611	3795	326	0.96643	0.574925	0
Q83KW2	sp|Q83KW2|SUFB_SHIFL FeS cluster assembly protein SufB OS=Shigella flexneri GN=sufB PE=3 SV=1	2	6.3	54.749	3.2267	91997	46852	45145	84786	43111	41675	2978	15119	14661	42327	22291	236	0.96691	0.304873	0.0015083
Q83SR1	sp|Q83SR1|RS20_SHIFL 30S ribosomal protein S20 OS=Shigella flexneri GN=rpsT PE=3 SV=3	3	25.3	9.5652	33.719	42914	21543	21371	2412	11974	12127	76828	39134	37693	1113	56552	54748	0.96757	0.369079	0
Q83PJ8	sp|Q83PJ8|ATP6_SHIFL ATP synthase subunit a OS=Shigella flexneri GN=atpB PE=3 SV=1	2	11.1	30.33	4.4303	13897	65837	73135	1827	88438	94262	82998	3877	44227	3774	18223	19481	0.96804	0.260504	0
P0AE21	sp|P0AE21|MAP1_SHIFL Methionine aminopeptidase OS=Shigella flexneri GN=map PE=3 SV=1	6	36	29.33	26.604	36855	193	17852	17132	86549	84767	1493	54593	5338	9232	48886	43417	0.96817	0.554657	0
Q83P02	sp|Q83P02|DEOC_SHIFL Deoxyribose-phosphate aldolase OS=Shigella flexneri GN=deoC PE=3 SV=2	8	44.4	27.748	102.96	24311	1271	11611	33448	17193	16255	76971	3962	3737	1327	7215	62481	0.96823	0.629304	0
Q83M41	tr|Q83M41|Q83M41_SHIFL DNA polymerase III, tau and gamma subunits DNA elongation factor III OS=Shigella flexneri GN=dnaX PE=4 SV=1	4	8.4	70.911	9.9178	29676	1571	13966	18896	1389	8577	46481	2279	23691	61312	3426	3887	0.96826	0.553237	0
Q83MJ1	tr|Q83MJ1|Q83MJ1_SHIFL Thiamin biosynthesis protein, thiazole moiety OS=Shigella flexneri GN=thiF PE=4 SV=4	1	5.2	26.87	2.0684	1947	9638	9416	0	0	0	42228	21828	2399	14824	7448	73761	0.9683	1	0.0098522
P0A7T2	sp|P0A7T2|RS13_SHIFL 30S ribosomal protein S13 OS=Shigella flexneri GN=rpsM PE=3 SV=2	8	49.2	13.099	146.78	13127	63256	6813	32318	1581	1658	7642	33394	37248	2839	1451	14257	0.96863	0.0795895	0
Q7BCK4	sp|Q7BCK4|ICSA_SHIFL Outer membrane protein IcsA autotransporter OS=Shigella flexneri GN=icsA PE=1 SV=1	8	10.4	116.24	18.329	19978	9731	1275	92915	43263	49652	51715	25763	25952	55146	285	27141	0.96877	0.320833	0
Q83RX4	tr|Q83RX4|Q83RX4_SHIFL Paraquat-inducible protein B OS=Shigella flexneri GN=pqiB PE=4 SV=4	5	14.1	60.493	14.448	87254	44487	42767	4651	2337	2315	21316	1213	91859	19886	9321	1566	0.96886	0.361931	0
Q83PG3	tr|Q83PG3|Q83PG3_SHIFL Ferrisiderophore reductase, flavin reductase (NADPH:flavin oxidoreductase) OS=Shigella flexneri GN=ubiB PE=4 SV=4	3	18.5	26.2	9.607	96695	4751	49194	29625	14589	1536	27334	13769	13565	39736	19143	2593	0.96905	0.0388943	0
Q83J84	tr|Q83J84|Q83J84_SHIFL Uncharacterized protein OS=Shigella flexneri GN=yhhF PE=4 SV=1	3	17.2	21.686	6.2936	78767	43789	34979	46777	2726	19571	1741	86469	83939	14949	79356	7139	0.9694	0.608137	0
P0A7C5	sp|P0A7C5|LEXA_SHIFL LexA repressor OS=Shigella flexneri GN=lexA PE=3 SV=1	4	24.3	22.357	22.026	1327	68958	63745	41998	2543	21454	5197	278	2417	38735	2615	18121	0.96966	0.7647	0
Q83QK4	sp|Q83QK4|HSCA_SHIFL Chaperone protein HscA homolog OS=Shigella flexneri GN=hscA PE=3 SV=2	11	28.1	65.739	191.87	3446	16974	17432	12798	6269	65294	1588	52854	5322	112	5421	56	0.96977	0.330049	0
P66025	sp|P66025|RF2_SHIFL Peptide chain release factor 2 OS=Shigella flexneri GN=prfB PE=3 SV=1	12	40.3	41.22	202.64	8392	4779	3613	35289	1856	16783	33544	21586	11959	1587	76981	73887	0.96986	0.251019	0
Q83PN4;Q7UAZ7	tr|Q83PN4|Q83PN4_SHIFL Flavoprotein OS=Shigella flexneri GN=dfp PE=4 SV=1;tr|Q7UAZ7|Q7UAZ7_SHIFL Flavoprotein OS=Shigella flexneri GN=dfp PE=4 SV=1	6	24.2	46.242	50.672	15656	82499	7466	8571	44957	4744	4553	23165	21888	25811	14377	11434	0.97002	0.0139697	0
Q83SA7	tr|Q83SA7|Q83SA7_SHIFL Putative phosphatase OS=Shigella flexneri GN=ybhA PE=4 SV=4	5	27.9	30.213	55.433	67428	34156	33272	22527	1896	11631	33454	16686	16768	11447	65743	48725	0.97011	0.337904	0
P0A8H7	sp|P0A8H7|YIHI_SHIFL Der GTPase-activating protein YihI OS=Shigella flexneri GN=yihI PE=3 SV=1	5	40.8	19.059	24.773	54812	27272	2754	18132	83395	97929	1629	8185	81815	239	1824	95655	0.97047	0.910001	0
P0AFD3	sp|P0AFD3|NUOE_SHIFL NADH-quinone oxidoreductase subunit E OS=Shigella flexneri GN=nuoE PE=3 SV=1	3	24.1	18.59	6.9364	15544	8177	75261	6951	32441	3769	48218	2652	21716	3771	21233	16476	0.97049	0.181937	0
Q83PJ7	sp|Q83PJ7|RSMG_SHIFL Ribosomal RNA small subunit methyltransferase G OS=Shigella flexneri GN=rsmG PE=3 SV=1	4	27.1	23.417	41.544	1169	5967	5723	64573	32331	32242	18982	91197	98619	18135	9516	86195	0.97054	0.270977	0
Q83PQ0	sp|Q83PQ0|MTLD_SHIFL Mannitol-1-phosphate 5-dehydrogenase OS=Shigella flexneri GN=mtlD PE=1 SV=2	3	10.7	41.139	11.494	6648	3514	3134	2842	1471	14332	14567	7744	68622	17679	87384	8942	0.97073	0.266951	0
Q7UDT5	sp|Q7UDT5|RAPA_SHIFL RNA polymerase-associated protein RapA OS=Shigella flexneri GN=rapA PE=3 SV=3	11	17	109.74	55.314	26646	13333	13313	134	63676	66366	84229	43463	4766	52186	26192	25994	0.97077	0.84327	0
P0AGB9	sp|P0AGB9|RPOE_SHIFL RNA polymerase sigma-E factor OS=Shigella flexneri GN=rpoE PE=3 SV=1	4	26.2	21.695	23.715	98227	5343	47883	55937	27678	28259	28494	15358	13136	13795	7366	64882	0.97084	0.129984	0
P66075	sp|P66075|RL15_SHIFL 50S ribosomal protein L15 OS=Shigella flexneri GN=rplO PE=3 SV=1	11	63.2	14.966	74.842	19532	96846	98473	6364	31224	3184	6417	31918	3219	68149	3374	34444	0.97147	0.0306481	0
P0AGH0	sp|P0AGH0|TLDD_SHIFL Protein TldD OS=Shigella flexneri GN=tldD PE=3 SV=1	9	32.2	51.363	102.13	66244	32829	33415	29758	15329	14429	19421	9564	9863	1766	79399	91257	0.97149	0.140819	0
P0AC72	sp|P0AC72|GLRX4_SHIFL Glutaredoxin-4 OS=Shigella flexneri GN=grxD PE=3 SV=1	3	28.7	12.879	71.67	2238	1238	1271	79739	3693	4289	7515	3284	37675	72829	3266	4224	0.97162	0.317615	0
Q83J89	sp|Q83J89|GLGX_SHIFL Glycogen debranching enzyme OS=Shigella flexneri GN=glgX PE=3 SV=1	4	10	73.638	12.424	68918	34142	34775	2385	139	176	31656	14272	17383	13412	678	66317	0.97252	0.528722	0
P62537	sp|P62537|COPB_SHIFL Replication regulatory protein repA2 OS=Shigella flexneri GN=repA2 PE=3 SV=1	1	12.8	10.038	4.1974	4278	2497	21582	35899	17436	18463	2579	12621	1387	3685	17981	1814	0.97258	0.199953	0
Q83S12	tr|Q83S12|Q83S12_SHIFL Arginine 3rd transport system periplasmic binding protein OS=Shigella flexneri GN=artI PE=3 SV=1	11	53.9	26.969	88.12	15556	81743	73818	6185	288	31385	2852	13544	14959	66874	394	27474	0.97289	0.390864	0
Q83MC1	sp|Q83MC1|GLO2_SHIFL Hydroxyacylglutathione hydrolase OS=Shigella flexneri GN=gloB PE=3 SV=1	2	10.8	28.512	11.446	134	51633	5141	6113	3535	3568	21161	1161	11	278	1938	98421	0.97295	0.624983	0
Q83KY0	sp|Q83KY0|SYY_SHIFL Tyrosine--tRNA ligase OS=Shigella flexneri GN=tyrS PE=3 SV=6	13	38	47.844	148.68	1244	63922	6474	58	25549	24531	41382	21546	19836	32933	16826	1617	0.97296	0.351135	0
P0A7X2	sp|P0A7X2|RS8_SHIFL 30S ribosomal protein S8 OS=Shigella flexneri GN=rpsH PE=3 SV=2	7	56.2	14.126	36.996	74735	37183	37553	18518	94327	985	2748	13647	13833	28738	1413	14635	0.973	0.278743	0
Q7C0D0	sp|Q7C0D0|GRPE_SHIFL Protein GrpE OS=Shigella flexneri GN=grpE PE=3 SV=1	12	46.2	21.812	108.52	4577	19926	2651	13388	66393	67483	14817	74146	7422	12373	58723	656	0.97316	0.244479	0
P0AFW9	sp|P0AFW9|ROF_SHIFL Protein rof OS=Shigella flexneri GN=rof PE=3 SV=1	1	20.2	9.4795	9.9755	5918	31477	27631	22616	11772	1844	84191	4594	38251	2874	15111	12962	0.97325	1	0
Q83SN5	tr|Q83SN5|Q83SN5_SHIFL UDP-N-acetylmuramoyl-tripeptide--D-alanyl-D-alanine ligase OS=Shigella flexneri GN=murF PE=3 SV=1	4	12.6	47.44	13.595	6563	369	35533	491	21467	27633	13813	72537	65588	269	13485	13415	0.97373	0.62818	0
Q7UAT9;Q83PV5	tr|Q7UAT9|Q7UAT9_SHIFL sn-glycerol-3-phosphate dehydrogenase (Aerobic) OS=Shigella flexneri GN=glpD PE=3 SV=1;tr|Q83PV5|Q83PV5_SHIFL sn-glycerol-3-phosphate dehydrogenase (Aerobic) OS=Shigella flexneri GN=glpD PE=3 SV=1	3	10.8	56.015	18.121	41518	2259	199	33189	18232	14957	36667	1864	1864	46618	24164	22455	0.97374	0.29055	0
Q83JH0	tr|Q83JH0|Q83JH0_SHIFL Ribosomal RNA small subunit methyltransferase I OS=Shigella flexneri GN=yraL PE=3 SV=1	6	39.9	31.378	37.315	12662	61434	65183	37536	19259	18276	37442	17982	1946	51639	24193	27446	0.97387	0.910126	0
P0A846	sp|P0A846|TATE_SHIFL Probable Sec-independent protein translocase protein TatE OS=Shigella flexneri GN=tatE PE=3 SV=1	2	16.4	7.0242	4.5009	1799	9252	88842	1799	9252	88842	0	0	0	0	0	0	0.97398	1	0
Q83MI7	tr|Q83MI7|Q83MI7_SHIFL Fumarase B, fumarate hydratase Class I OS=Shigella flexneri GN=fumB PE=4 SV=1	18	47.6	60.104	240.24	1783	8917	89285	9187	4663	43584	4257	21898	269	4569	2516	2593	0.97432	0.575225	0
P64584	sp|P64584|YQJD_SHIFL Uncharacterized protein YqjD OS=Shigella flexneri GN=yqjD PE=3 SV=1	3	27.7	11.051	97.335	36483	1945	17439	55919	297	2685	18635	95794	9559	12256	65583	56976	0.97443	0.281334	0
Q83IW7	tr|Q83IW7|Q83IW7_SHIFL DNA-dependent ATPase I and helicase II OS=Shigella flexneri GN=uvrD PE=4 SV=4	7	13.3	82.019	36.396	1627	79934	82135	5777	28548	29159	57565	29888	27678	46797	21499	25298	0.97463	0.590921	0
P37783	sp|P37783|RFBG_SHIFL dTDP-rhamnosyl transferase RfbG OS=Shigella flexneri GN=rfbG PE=3 SV=1	1	5.9	33.802	51.887	5732	28	2932	22926	9947	12979	13875	6787	7879	2231	11266	89656	0.97473	0.41628	0
P0A7A1	sp|P0A7A1|PGK_SHIFL Phosphoglycerate kinase OS=Shigella flexneri GN=pgk PE=3 SV=2	23	69.5	41.118	323.31	22895	1784	12112	8546	39336	46124	7634	36258	39776	67458	32242	35216	0.97489	0.0335733	0
Q83M54	tr|Q83M54|Q83M54_SHIFL Lon protease OS=Shigella flexneri GN=lon PE=3 SV=4	35	46.7	87.477	323.31	55953	28237	27716	24358	1247	12312	162	7941	8617	15593	8253	73426	0.97521	0.18652	0
P0A9P8	sp|P0A9P8|DEAD_SHIFL ATP-dependent RNA helicase DeaD OS=Shigella flexneri GN=deaD PE=3 SV=2	17	34.8	70.545	114.43	1792	54793	53131	4116	2741	2364	38769	19788	1898	2849	14263	13786	0.97524	0.00482637	0
P69877	sp|P69877|POTA_SHIFL Spermidine/putrescine import ATP-binding protein PotA OS=Shigella flexneri GN=potA PE=3 SV=1	8	30.4	43.028	31.786	1882	9645	91571	8851	47318	41183	718	36191	33989	29339	12941	16398	0.97539	0.703588	0
Q83LZ0;Q7UDE4	tr|Q83LZ0|Q83LZ0_SHIFL Putative Rhs-family protein OS=Shigella flexneri GN=SF0594 PE=4 SV=1;tr|Q7UDE4|Q7UDE4_SHIFL Putative Rhs-family protein OS=Shigella flexneri GN=rhsE PE=4 SV=1	3	5.5	103.36	2.1791	3824	2613	17591	29641	13267	16373	3524	19286	15954	0	0	0	0.97564	1	0.009887
Q83J85	tr|Q83J85|Q83J85_SHIFL Uncharacterized protein OS=Shigella flexneri GN=yhhK PE=4 SV=1	3	33.9	14.544	11.788	88955	48884	471	3989	19385	1165	25639	13967	11671	32327	15533	16795	0.97569	0.536902	0
P62710	sp|P62710|GPMA_SHIFL 2,3-bisphosphoglycerate-dependent phosphoglycerate mutase OS=Shigella flexneri GN=gpmA PE=3 SV=2	13	50.4	28.556	129.75	26121	12625	13496	9996	4728	52932	8235	39159	42877	79218	463	39155	0.97574	0.465425	0
Q83MH2	sp|Q83MH2|SYI_SHIFL Isoleucine--tRNA ligase OS=Shigella flexneri GN=ileS PE=3 SV=1	25	35.9	104.27	323.31	3587	18793	1777	13185	65857	65993	11726	6716	514	1959	54916	54669	0.97585	0.103827	0
P0C094	sp|P0C094|SLMA_SHIFL Nucleoid occlusion factor SlmA OS=Shigella flexneri GN=slmA PE=3 SV=1	3	21.2	22.836	8.6334	43833	22818	2115	36556	18948	1767	2693	1425	1295	45839	2467	2117	0.976	0.883242	0
P0AG10	sp|P0AG10|RPE_SHIFL Ribulose-phosphate 3-epimerase OS=Shigella flexneri GN=rpe PE=3 SV=1	6	56.9	24.554	15.842	2339	1155	11534	1784	87933	918	1649	87962	76938	35864	18325	17539	0.97674	0.445102	0
P0AGB2	sp|P0AGB2|SERB_SHIFL Phosphoserine phosphatase OS=Shigella flexneri GN=serB PE=3 SV=1	4	20.5	35.042	14.536	12262	63225	59398	48981	2432	24949	33684	177	16677	39958	22186	17773	0.97682	0.330756	0
Q7ZAM0	sp|Q7ZAM0|XERD_SHIFL Tyrosine recombinase XerD OS=Shigella flexneri GN=xerD PE=3 SV=1	3	11.7	34.26	5.6827	87557	43726	43831	18361	9133	9234	3258	15789	14469	38938	1887	2131	0.97704	0.547785	0
P0ACP9	sp|P0ACP9|PURR_SHIFL HTH-type transcriptional repressor PurR OS=Shigella flexneri GN=purR PE=3 SV=2	9	37	38.174	57.633	3345	1662	16425	19633	18	95534	7823	34748	3675	63293	3654	3264	0.9771	0.367051	0
Q83S07	tr|Q83S07|Q83S07_SHIFL Pyruvate oxidase OS=Shigella flexneri GN=poxB PE=3 SV=1	15	37.1	62.032	115.98	1966	97956	9273	87216	4574	42142	5238	274	25269	51135	25842	25293	0.97735	0.443619	0
P0C0S3	sp|P0C0S3|MSCS_SHIFL Small-conductance mechanosensitive channel OS=Shigella flexneri GN=mscS PE=3 SV=1	5	21.3	30.896	103.04	119	55538	55365	41432	2915	2517	39118	19557	19561	3353	1566	15287	0.97736	0.186347	0
P0A7A4	sp|P0A7A4|GPMB_SHIFL Probable phosphoglycerate mutase GpmB OS=Shigella flexneri GN=gpmB PE=3 SV=1	3	17.2	24.065	15.077	1412	75569	64546	26164	12159	145	38915	1992	18996	7536	4349	31546	0.97756	0.131134	0
P60294	sp|P60294|MUKF_SHIFL Chromosome partition protein MukF OS=Shigella flexneri GN=mukF PE=3 SV=1	4	12.3	50.578	6.7323	74512	36726	37786	21592	1165	99421	28516	1372	14797	2443	11356	1347	0.97756	0.306397	0
P0ACL1	sp|P0ACL1|GLPR_SHIFL Glycerol-3-phosphate regulon repressor OS=Shigella flexneri GN=glpR PE=4 SV=1	2	9.1	28.048	5.0117	63733	2921	34522	22261	92858	12975	28597	12853	15744	12874	7714	583	0.9779	1	0
Q83RM1	sp|Q83RM1|PYRF_SHIFL Orotidine 5-phosphate decarboxylase OS=Shigella flexneri GN=pyrF PE=3 SV=1	4	28.2	26.295	25.601	14888	72236	76645	75499	37566	37934	35149	15262	19887	38233	1949	18824	0.9791	0.39602	0
Q83KE6	sp|Q83KE6|EFPL_SHIFL Elongation factor P-like protein OS=Shigella flexneri GN=yeiP PE=3 SV=3	4	28.4	21.504	16.247	528	2573	24478	24349	12347	122	19641	11	9541	62178	32823	29355	0.97928	0.360512	0
P0AAI8	sp|P0AAI8|FABF_SHIFL 3-oxoacyl-[acyl-carrier-protein] synthase 2 OS=Shigella flexneri GN=fabF PE=3 SV=2	9	36.1	43.045	139.71	14216	7169	71988	5348	24473	25875	58377	28995	29383	33431	1671	16731	0.97988	0.121675	0
Q83QS2	tr|Q83QS2|Q83QS2_SHIFL Putative phosphatase OS=Shigella flexneri GN=yfbT PE=4 SV=1	4	33.3	23.025	5.6623	4733	26476	2827	2111	11223	98873	1962	1696	89239	24231	14184	147	0.98009	0.663183	0
P0A8A7	sp|P0A8A7|PSRP_SHIFL Phosphoenolpyruvate synthase regulatory protein OS=Shigella flexneri GN=ppsR PE=3 SV=1	2	11.2	31.211	4.5755	64573	31717	32857	17875	86326	92428	318	15779	1532	15618	7354	83122	0.9801	0.675803	0
Q83PC2	sp|Q83PC2|RL1_SHIFL 50S ribosomal protein L1 OS=Shigella flexneri GN=rplA PE=3 SV=2	16	57.3	24.729	305.27	2724	13225	1415	1421	5215	53997	81941	39942	41998	8625	4291	44159	0.98085	0.0283051	0
P0AA15	sp|P0AA15|RL13_SHIFL 50S ribosomal protein L13 OS=Shigella flexneri GN=rplM PE=3 SV=1	9	59.2	16.018	76.19	5781	24811	2597	2784	97814	113	15429	76871	77416	14568	7343	72249	0.9812	0.574031	0
P48464	sp|P48464|TYSY_SHIFL Thymidylate synthase OS=Shigella flexneri GN=thyA PE=2 SV=2	6	27.3	30.465	38.329	565	25527	3973	3614	1448	16135	12914	51984	77156	12972	58491	71229	0.98149	0.818618	0
Q83QD0	sp|Q83QD0|SDAC_SHIFL Serine transporter OS=Shigella flexneri GN=sdaC PE=3 SV=1	2	4.9	46.923	17.435	3396	17824	16136	26359	14133	12226	43284	19328	23956	3273	17586	15144	0.98191	1	0
Q83II2	tr|Q83II2|Q83II2_SHIFL Uncharacterized protein OS=Shigella flexneri GN=yjiA PE=4 SV=4	2	8.1	32.007	6.737	86547	44845	4172	35484	1824	17244	2295	1854	11241	28968	15752	13216	0.98197	0.706272	0
P0ACD7	sp|P0ACD7|NIFU_SHIFL NifU-like protein OS=Shigella flexneri GN=nifU PE=3 SV=1	3	26.6	13.848	14.6	54636	2896	25676	19539	132	9575	14449	84151	6336	2648	1513	1135	0.98212	0.0766892	0
P0ADZ3	sp|P0ADZ3|RL23_SHIFL 50S ribosomal protein L23 OS=Shigella flexneri GN=rplW PE=3 SV=1	2	19	11.199	9.148	13817	67659	759	32172	16336	15836	66761	32495	34266	39236	18828	247	0.98251	0.740757	0
P0A6L3	sp|P0A6L3|DAPA_SHIFL 4-hydroxy-tetrahydrodipicolinate synthase OS=Shigella flexneri GN=dapA PE=3 SV=1	6	28.4	31.27	109.65	24239	12197	1242	1683	52817	541	69246	34628	34618	66315	34523	31792	0.98268	0.378493	0
P0A8Q9	sp|P0A8Q9|CLPS_SHIFL ATP-dependent Clp protease adapter protein ClpS OS=Shigella flexneri GN=clpS PE=3 SV=1	1	18.9	12.179	3.9565	11414	538	6156	0	0	0	8515	36492	4423	33621	16588	1733	0.98275	1	0
Q83QT5	tr|Q83QT5|Q83QT5_SHIFL Dihydroxynaphtoic acid synthetase OS=Shigella flexneri GN=menB PE=3 SV=1	5	20	31.617	84.076	42641	2176	21566	1622	79243	82778	15649	7794	78554	179	53574	54326	0.9829	0.439723	0
Q83SN2	sp|Q83SN2|SECA_SHIFL Protein translocase subunit SecA OS=Shigella flexneri GN=secA PE=3 SV=1	37	50.5	102.05	323.31	26435	13241	13194	12438	61359	6317	7463	37965	3698	65913	3385	32828	0.98291	0.394958	0
Q7UCI9;Q83RG7	tr|Q7UCI9|Q7UCI9_SHIFL Exonuclease III OS=Shigella flexneri GN=xthA PE=4 SV=1;tr|Q83RG7|Q83RG7_SHIFL Exonuclease III OS=Shigella flexneri GN=xthA PE=4 SV=4	5	19.8	30.955	3.2645	55724	29263	2646	42825	22248	2577	98558	51585	46974	3431	18567	11863	0.98294	0.549555	0.0015094
Q83PJ4	sp|Q83PJ4|ASNA_SHIFL Aspartate--ammonia ligase OS=Shigella flexneri GN=asnA PE=3 SV=1	8	30.6	36.642	87.402	1672	51791	54928	39639	19681	19958	37224	17789	19434	29857	14321	15536	0.98316	0.790567	0
Q83KK3	sp|Q83KK3|YEEN_SHIFL Probable transcriptional regulatory protein YeeN OS=Shigella flexneri GN=yeeN PE=3 SV=1	5	31.1	25.837	72.245	8517	4382	4225	28117	14879	13238	26928	1296	13968	362	15244	14818	0.98321	0.399593	0
Q83MM9	tr|Q83MM9|Q83MM9_SHIFL Aminoacyl-histidine dipeptidase (Peptidase D) OS=Shigella flexneri GN=pepD PE=4 SV=1	11	28.5	52.917	98.955	78354	38513	39841	41191	18932	2226	1982	1529	85522	1881	952	929	0.98324	0.509263	0
Q83J20	tr|Q83J20|Q83J20_SHIFL Uncharacterized protein OS=Shigella flexneri GN=yibN PE=4 SV=4	4	36.4	15.586	18.022	16	53396	46661	1986	1168	8918	46636	25838	2797	34336	1739	16946	0.98341	0.524969	0
Q83RY8	sp|Q83RY8|AROA_SHIFL 3-phosphoshikimate 1-carboxyvinyltransferase OS=Shigella flexneri GN=aroA PE=3 SV=1	7	23	46.167	39.842	2271	11885	1816	63285	32391	3895	924	49649	42751	71326	3688	34518	0.98341	0.891085	0
P59688	sp|P59688|NAGB_SHIFL Glucosamine-6-phosphate deaminase OS=Shigella flexneri GN=nagB PE=3 SV=1	3	12.8	29.792	7.8414	15644	7881	77635	7439	38636	35754	43594	19928	23665	38461	2245	18216	0.98357	0.257229	0
Q83R83	tr|Q83R83|Q83R83_SHIFL Putative glyceraldehyde-3-phosphate dehydrogenase A OS=Shigella flexneri GN=SF1795 PE=3 SV=1	4	18.4	26.558	18.44	18355	88133	95419	62241	3273	3168	81914	3718	4486	39397	18952	2445	0.98397	0.0283691	0
P0A8W1	sp|P0A8W1|NANR_SHIFL Transcriptional regulator NanR OS=Shigella flexneri GN=nanR PE=3 SV=1	5	28.5	29.524	42.226	14318	69928	73252	39863	2563	193	66573	31949	34624	36745	17416	19329	0.984	0.683873	0
P0A7R8	sp|P0A7R8|RS10_SHIFL 30S ribosomal protein S10 OS=Shigella flexneri GN=rpsJ PE=3 SV=1	8	53.4	11.735	139.42	79761	3849	41351	46615	21968	24648	17391	89476	84431	15755	74939	8267	0.98416	0.279473	0
Q83QR4	tr|Q83QR4|Q83QR4_SHIFL Dihydrofolate:folylpolyglutamate synthetase dihydrofolate synthetase OS=Shigella flexneri GN=folC PE=4 SV=1	6	25.4	45.377	39.514	23862	12412	1145	42772	21173	21599	14878	7973	7788	1897	95854	85116	0.98459	0.966969	0
Q83K81	sp|Q83K81|DNLJ_SHIFL DNA ligase OS=Shigella flexneri GN=ligA PE=3 SV=1	5	13.3	73.622	43.547	14845	79682	68769	67165	37778	29387	47624	24934	2269	33662	1697	16692	0.98466	0.653522	0
Q820Z9	sp|Q820Z9|TRMA_SHIFL tRNA (uracil(54)-C(5))-methyltransferase OS=Shigella flexneri GN=trmA PE=3 SV=1	3	12.8	41.952	8.6455	16424	781	86229	86213	3721	493	5495	23783	3312	23931	1718	69134	0.98522	1	0
P65297	sp|P65297|YGDR_SHIFL Uncharacterized lipoprotein YgdR OS=Shigella flexneri GN=ygdR PE=4 SV=1	1	12.5	7.8768	3.06	13559	72258	63333	47723	25195	22527	58246	31932	26313	29623	15131	14492	0.98524	1	0.0022388
P0A808	sp|P0A808|RRF_SHIFL Ribosome-recycling factor OS=Shigella flexneri GN=frr PE=3 SV=1	8	46.5	20.638	198.48	55176	2769	27485	22383	1114	11279	14673	741	72626	1812	91768	89434	0.98533	0.656035	0
P0A7Y3	sp|P0A7Y3|RNC_SHIFL Ribonuclease 3 OS=Shigella flexneri GN=rnc PE=3 SV=1	2	7.5	25.55	3.6612	6883	32557	36246	3492	15642	19259	17875	88363	939	1626	8784	79479	0.9854	0.183137	0
P0A6W8	sp|P0A6W8|GREA_SHIFL Transcription elongation factor GreA OS=Shigella flexneri GN=greA PE=3 SV=1	10	60.8	17.641	34.539	13478	7969	6381	51578	31925	19652	48522	2376	25446	34679	15968	18712	0.98562	0.480728	0
Q83P54;Q7UAN7	tr|Q83P54|Q83P54_SHIFL Putative peptide maturation protein OS=Shigella flexneri GN=pmbA PE=4 SV=1;tr|Q7UAN7|Q7UAN7_SHIFL Putative peptide maturation protein OS=Shigella flexneri GN=pmbA PE=1 SV=1	15	43.6	48.368	60.628	53978	26584	27394	22123	11238	1884	19493	93666	1127	12362	5979	63829	0.98563	0.831549	0
Q83MF8	sp|Q83MF8|MURC_SHIFL UDP-N-acetylmuramate--L-alanine ligase OS=Shigella flexneri GN=murC PE=3 SV=1	4	12.8	53.526	31.379	659	277	3288	3238	17	1537	1873	62458	12484	97411	44541	52869	0.98567	0.669199	0
Q83Q07	sp|Q83Q07|RS9_SHIFL 30S ribosomal protein S9 OS=Shigella flexneri GN=rpsI PE=3 SV=3	5	31.5	14.874	19.594	795	3958	39497	92458	45915	46543	31823	1679	15743	37936	18837	1999	0.9859	0.0854717	0
P0A6Y0	sp|P0A6Y0|IHFA_SHIFL Integration host factor subunit alpha OS=Shigella flexneri GN=ihfA PE=3 SV=1	9	76.8	11.354	64.305	22666	1113	11653	1698	52446	54531	5942	26548	32872	6265	31137	29128	0.98596	0.560329	0
P0AGA5	sp|P0AGA5|SECY_SHIFL Protein translocase subunit SecY OS=Shigella flexneri GN=secY PE=3 SV=1	4	10.6	48.511	14.97	22344	11148	11195	88199	4582	43118	4446	258	2388	9779	45821	44958	0.98603	0.743574	0
P0A7M5	sp|P0A7M5|RL28_SHIFL 50S ribosomal protein L28 OS=Shigella flexneri GN=rpmB PE=3 SV=2	5	44.9	9.0064	32.255	92142	45476	46667	16752	8712	8684	3924	19329	19876	36187	1876	18111	0.98609	0.695332	0
P0A9B9	sp|P0A9B9|E4PD_SHIFL D-erythrose-4-phosphate dehydrogenase OS=Shigella flexneri GN=epd PE=3 SV=2	3	8.8	37.299	6.533	45855	2171	24145	28333	1486	14246	97618	38617	591	7763	37622	39981	0.98638	0.577335	0
P0A9E8	sp|P0A9E8|FNR_SHIFL Fumarate and nitrate reduction regulatory protein OS=Shigella flexneri GN=fnr PE=3 SV=1	3	14.4	27.967	22.918	27269	13457	13811	77639	3692	4736	1986	53316	56539	85192	44354	4838	0.98662	0.413689	0
Q83RT9	sp|Q83RT9|MTOX_SHIFL N-methyl-L-tryptophan oxidase OS=Shigella flexneri GN=solA PE=3 SV=1	11	42.5	40.885	69.544	2982	14933	14886	1547	5651	54814	1729	55769	51521	85442	42912	4253	0.98674	0.275539	0
P64492	sp|P64492|YOAC_SHIFL Uncharacterized protein YoaC OS=Shigella flexneri GN=yoaC PE=4 SV=2	5	69.7	10.835	26.958	24181	11936	12245	14851	71448	7766	4455	22158	21897	49239	25755	23484	0.98689	0.534868	0
Q83J38	sp|Q83J38|SYGB_SHIFL Glycine--tRNA ligase beta subunit OS=Shigella flexneri GN=glyS PE=3 SV=1	32	55.7	76.796	225.07	36587	17946	18641	15825	73842	8444	188	5269	569	1675	55353	51396	0.98691	0.468724	0
P0AF95	sp|P0AF95|RIDA_SHIFL Enamine/imine deaminase OS=Shigella flexneri GN=yjgF PE=3 SV=2	5	70.3	13.611	34.595	49337	25858	23479	26767	13192	13575	87478	42916	44562	13822	83743	54476	0.98699	0.768188	0
P64626	sp|P64626|YHEO_SHIFL Uncharacterized protein YheO OS=Shigella flexneri GN=yheO PE=4 SV=1	5	27.5	26.82	24.543	16398	83943	835	8639	43358	4332	41548	22519	1929	364	1866	17974	0.987	0.415688	0
P0A9M4	sp|P0A9M4|HPRT_SHIFL Hypoxanthine phosphoribosyltransferase OS=Shigella flexneri GN=hpt PE=3 SV=1	2	16.9	20.115	22.835	11245	58962	53492	29797	15389	1448	6575	35796	2928	17582	77773	9843	0.98762	0.568633	0
Q83QU5	tr|Q83QU5|Q83QU5_SHIFL Ribonucleoside-diphosphate reductase OS=Shigella flexneri GN=nrdA PE=3 SV=1	20	32.5	85.747	206.17	1618	81288	8515	45953	23578	22375	5986	352	2934	5645	2728	28836	0.98775	0.0279269	0
Q83JL4	tr|Q83JL4|Q83JL4_SHIFL Uncharacterized protein OS=Shigella flexneri GN=yqhE PE=4 SV=4	9	43.2	26.951	41.686	11413	56225	5795	34446	16416	183	66858	33246	33611	12827	65626	6264	0.98781	0.338436	0
Q83LV4	tr|Q83LV4|Q83LV4_SHIFL Uncharacterized protein OS=Shigella flexneri GN=ybhB PE=4 SV=4	3	38	17.071	22.735	15788	74974	8298	6879	29537	31342	32622	14873	17749	6438	3564	33816	0.98797	0.928564	0
Q83IM5	sp|Q83IM5|SYV_SHIFL Valine--tRNA ligase OS=Shigella flexneri GN=valS PE=3 SV=1	37	47.1	108.18	294.57	4362	21	2263	1522	75691	7657	13826	69192	6964	11317	56113	5757	0.9881	0.157495	0
Q83J15	sp|Q83J15|PYRE_SHIFL Orotate phosphoribosyltransferase OS=Shigella flexneri GN=pyrE PE=3 SV=4	5	30.5	23.557	22.938	3677	1846	1831	99428	49968	4946	12773	681	66924	13991	73291	66623	0.98811	0.692272	0
Q7BU69	sp|Q7BU69|VIRA_SHIFL Cysteine protease-like VirA OS=Shigella flexneri GN=virA PE=1 SV=1	16	50.8	44.734	99.694	29265	14987	14278	1949	194	9396	32224	16578	15645	65531	32352	33179	0.98843	0.514593	0
P0AF31	sp|P0AF31|NARL_SHIFL Nitrate/nitrite response regulator protein NarL OS=Shigella flexneri GN=narL PE=3 SV=1	7	40.3	23.927	69.221	39955	2478	19477	16639	87158	79236	12388	6325	63554	1928	57299	51983	0.98846	0.352033	0
P0A7F8	sp|P0A7F8|SPED_SHIFL S-adenosylmethionine decarboxylase proenzyme OS=Shigella flexneri GN=speD PE=3 SV=1	3	16.3	30.384	63.928	81131	473	441	3516	1422	2796	41199	2121	19989	36431	1898	18333	0.9886	0.783515	0
Q83QK9;Q7UBZ1	tr|Q83QK9|Q83QK9_SHIFL GTPase Der OS=Shigella flexneri GN=der PE=3 SV=4;tr|Q7UBZ1|Q7UBZ1_SHIFL GTPase Der OS=Shigella flexneri GN=der PE=3 SV=1	12	28	55.066	108.29	59487	354	29434	29267	14718	14549	1718	89144	81935	13112	64215	6698	0.98865	0.707307	0
Q83KR5	sp|Q83KR5|RUVB_SHIFL Holliday junction ATP-dependent DNA helicase RuvB OS=Shigella flexneri GN=ruvB PE=3 SV=1	7	33	37.188	38.023	63193	3313	318	38976	21248	17728	9744	48297	48747	14513	69352	75774	0.98885	0.824705	0
Q83LY4	sp|Q83LY4|SYQ_SHIFL Glutamine--tRNA ligase OS=Shigella flexneri GN=glnS PE=3 SV=1	20	42.6	63.475	101.8	23517	1168	11836	1461	51775	52831	5242	2616	26296	78158	38923	39234	0.98908	0.875527	0
Q83L40	tr|Q83L40|Q83L40_SHIFL 6-phosphofructokinase II OS=Shigella flexneri GN=pfkB PE=4 SV=2	10	40.8	32.456	125.84	8227	414	41887	41412	2178	21234	2844	1179	1666	1977	97832	99871	0.98934	0.225218	0
P0AFY1	sp|P0AFY1|RSEB_SHIFL Sigma-E factor regulatory protein RseB OS=Shigella flexneri GN=rseB PE=3 SV=1	4	17.6	35.749	10.089	24991	12167	12824	1272	62173	58548	67246	3588	36658	61939	2898	333	0.98943	0.983398	0
Q7UBT0	sp|Q7UBT0|CYSH_SHIFL Phosphoadenosine phosphosulfate reductase OS=Shigella flexneri GN=cysH PE=3 SV=3	15	59	27.956	85.639	3119	16136	14973	15737	8785	7659	7258	34855	3544	83458	45724	37734	0.98943	0.318862	0
Q83JL9;Q7UBK6	tr|Q83JL9|Q83JL9_SHIFL Uncharacterized protein OS=Shigella flexneri GN=SF3036 PE=4 SV=1;tr|Q7UBK6|Q7UBK6_SHIFL Uncharacterized protein OS=Shigella flexneri GN=S3237 PE=4 SV=1	4	20.1	34.257	13.336	11932	5379	65532	82433	3799	45335	18722	92867	94355	18166	7443	1762	0.98968	0.879056	0
Q83RU3	sp|Q83RU3|OPGG_SHIFL Glucans biosynthesis protein G OS=Shigella flexneri GN=mdoG PE=3 SV=2	14	32.1	57.922	40.588	687	3936	29934	2733	135	13983	16227	86319	75949	1761	92542	83557	0.98976	0.48325	0
Q83PJ9	sp|Q83PJ9|ATPD_SHIFL ATP synthase subunit delta OS=Shigella flexneri GN=atpH PE=3 SV=1	8	59.9	19.378	100.16	23255	11742	11513	1616	8116	79147	43754	2238	21446	28637	1495	14542	0.98978	0.182595	0
Q83KA6	tr|Q83KA6|Q83KA6_SHIFL Putative S-transferase OS=Shigella flexneri GN=yfcG PE=3 SV=1	2	9.8	24.515	11.169	67571	33561	341	46197	22289	2398	11453	56791	57743	9926	55926	4328	0.98979	1	0
Q83PW8	tr|Q83PW8|Q83PW8_SHIFL Peptidoglycan synthetase, penicillin-binding protein 1A OS=Shigella flexneri GN=mrcA PE=4 SV=4	6	10.4	93.58	9.5214	72746	34875	37871	65171	31463	3378	38294	19471	18823	71921	32173	39748	0.98988	0.389591	0
P0AGL1	sp|P0AGL1|ISCR_SHIFL HTH-type transcriptional regulator IscR OS=Shigella flexneri GN=iscR PE=3 SV=1	3	28.4	17.336	53.44	33171	17483	15689	24185	11963	12222	7462	46857	2724	1582	83355	74669	0.98995	0.758804	0
P0AC50	sp|P0AC50|FRDB_SHIFL Fumarate reductase iron-sulfur subunit OS=Shigella flexneri GN=frdB PE=3 SV=2	9	42.2	27.123	186.72	1765	8778	8834	7564	3818	3746	57782	28458	29324	4322	21232	2197	0.99075	0.378469	0
P0A6Y4	sp|P0A6Y4|IHFB_SHIFL Integration host factor subunit beta OS=Shigella flexneri GN=ihfB PE=3 SV=1	3	38.3	10.651	72.127	15425	74398	7985	31	14953	1548	5828	2599	3238	66218	33454	32765	0.99078	0.933839	0
P0A7G1	sp|P0A7G1|QUEA_SHIFL S-adenosylmethionine:tRNA ribosyltransferase-isomerase OS=Shigella flexneri GN=queA PE=3 SV=1	3	14.9	39.43	10.537	11386	55555	5834	31411	14955	16456	55	25199	2486	32442	154	1742	0.99154	0.843324	0
Q83KB3	tr|Q83KB3|Q83KB3_SHIFL Uncharacterized protein OS=Shigella flexneri GN=elaB PE=4 SV=1	4	36.6	11.286	39.86	64525	3214	32512	1771	89452	87555	24586	1176	1288	44366	21898	22468	0.99159	0.585812	0
Q83LT1	sp|Q83LT1|RIMO_SHIFL Ribosomal protein S12 methylthiotransferase RimO OS=Shigella flexneri GN=rimO PE=3 SV=1	6	23.1	49.58	50.056	39534	21424	1811	1886	92919	87937	12322	71196	5228	91258	5121	41138	0.99172	0.412209	0
Q83LS7	tr|Q83LS7|Q83LS7_SHIFL Uncharacterized protein OS=Shigella flexneri GN=S0840 PE=4 SV=4	2	9.2	29.343	6.6288	25351	12213	13138	1928	919	1189	25752	12672	138	35679	19269	1641	0.99173	1	0
P0A7S8	sp|P0A7S8|RS12_SHIFL 30S ribosomal protein S12 OS=Shigella flexneri GN=rpsL PE=3 SV=2	1	6.5	13.737	7.4118	24491	11655	12836	14198	67779	7423	64525	3362	34164	3843	18411	19991	0.99193	0.792326	0
P0AG17	sp|P0AG17|PUR1_SHIFL Amidophosphoribosyltransferase OS=Shigella flexneri GN=purF PE=3 SV=2	4	9.3	56.487	10.112	66158	3473	3285	32644	1674	16571	16735	91699	75652	16779	88297	79489	0.99206	0.440099	0
Q83KU9	tr|Q83KU9|Q83KU9_SHIFL Uncharacterized protein OS=Shigella flexneri GN=S1897 PE=4 SV=1	5	29.6	27.205	22.899	28729	14241	14488	11714	56871	6271	12385	6318	6746	46294	22436	23858	0.99226	0.675319	0
Q83RY4	tr|Q83RY4|Q83RY4_SHIFL Outer membrane protein 1a (IabF) OS=Shigella flexneri GN=ompF PE=3 SV=1	1	2.8	39.363	4.034	14654	74442	721	12394	63818	6118	11117	48641	62531	11489	576	57295	0.99231	1	0
P0A907	sp|P0A907|SLYB_SHIFL Outer membrane lipoprotein SlyB OS=Shigella flexneri GN=slyB PE=3 SV=1	5	38.7	15.601	158.45	55326	27138	28188	2841	1422	14379	13633	6541	71289	13292	66126	66792	0.99262	0.36115	0
Q81ZL1	tr|Q81ZL1|Q81ZL1_SHIFL Uncharacterized protein OS=Shigella flexneri GN=SF2021 PE=4 SV=1	4	28.4	24.517	46.931	19395	9488	99141	75533	34827	476	43394	22863	2531	7522	37118	3794	0.99272	0.591464	0
Q83JW3	tr|Q83JW3|Q83JW3_SHIFL Uncharacterized protein OS=Shigella flexneri GN=ygdK PE=4 SV=1	3	27.9	15.925	14.73	1284	66797	61244	93697	47975	45722	2578	1554	123	13766	82677	54988	0.99275	1	0
Q83KI3	sp|Q83KI3|YEGP_SHIFL UPF0339 protein YegP OS=Shigella flexneri GN=yegP PE=3 SV=2	3	39.1	11.994	5.4169	99877	49729	5149	4391	267	19785	2788	13524	14356	3166	15598	168	0.99277	0.93455	0
P0ACF3	sp|P0ACF3|DBHA_SHIFL DNA-binding protein HU-alpha OS=Shigella flexneri GN=hupA PE=3 SV=1	6	63.3	9.5349	113.58	18312	76196	1692	67677	3327	3735	5788	21522	36286	57636	24346	33289	0.99282	0.976818	0
P69431	sp|P69431|TATA_SHIFL Sec-independent protein translocase protein TatA OS=Shigella flexneri GN=tatA PE=3 SV=1	4	48.3	9.6639	7.7585	11487	62582	52291	1886	8561	184	0	0	0	9613	54526	41487	0.99299	0.482884	0
P0ADV4	sp|P0ADV4|LPTA_SHIFL Lipopolysaccharide export system protein LptA OS=Shigella flexneri GN=lptA PE=3 SV=1	5	29.7	20.127	13.735	19195	9154	141	77878	3695	4973	63542	3132	32222	5527	23315	27212	0.993	0.681755	0
Q7UCW6;Q83LI1	tr|Q7UCW6|Q7UCW6_SHIFL Uncharacterized protein OS=Shigella flexneri GN=ycfH PE=4 SV=1;tr|Q83LI1|Q83LI1_SHIFL Uncharacterized protein OS=Shigella flexneri GN=ycfH PE=4 SV=4	5	27.9	29.838	7.2852	48146	26683	21462	36517	19565	16952	52334	3223	2311	63949	39156	24793	0.99306	0.854691	0
Q83Q12	tr|Q83Q12|Q83Q12_SHIFL RNA polymerase sigma-54 factor OS=Shigella flexneri GN=rpoN PE=3 SV=1	6	23.1	54.007	135.07	13959	66966	72629	9351	43471	4958	27711	14249	13463	18833	92457	95871	0.99313	0.380086	0
Q83ME5	sp|Q83ME5|PANB_SHIFL 3-methyl-2-oxobutanoate hydroxymethyltransferase OS=Shigella flexneri GN=panB PE=3 SV=1	3	15.9	28.238	20.215	22997	1136	11691	16812	8366	84458	3169	15893	15716	3246	13511	16735	0.99319	0.941579	0
P0AAF9	sp|P0AAF9|ARTP_SHIFL Arginine transport ATP-binding protein ArtP OS=Shigella flexneri GN=artP PE=3 SV=1	2	9.9	27.022	6.5611	7972	39723	3998	29599	1371	15898	27186	13485	1371	22917	12536	138	0.9932	0.283768	0
Q83PZ7;Q7UBE4	tr|Q83PZ7|Q83PZ7_SHIFL Acetyl CoA carboxylase, biotin carboxylase subunit OS=Shigella flexneri GN=accC PE=4 SV=4;tr|Q7UBE4|Q7UBE4_SHIFL Acetyl CoA carboxylase, biotin carboxylase subunit OS=Shigella flexneri GN=accC PE=4 SV=1	15	40.5	49.396	98.273	32388	15839	1655	11461	5655	58559	13583	66291	6954	7344	3641	37398	0.99366	0.602053	0
Q83KH0	sp|Q83KH0|SYM_SHIFL Methionine--tRNA ligase OS=Shigella flexneri GN=metG PE=3 SV=4	26	46.7	76.301	260.34	2177	114	173	82261	4449	41811	48769	2482	23967	7743	35792	34951	0.99368	0.625625	0
P0A9L4	sp|P0A9L4|FKBB_SHIFL FKBP-type 22 kDa peptidyl-prolyl cis-trans isomerase OS=Shigella flexneri GN=fklB PE=3 SV=2	7	48.5	22.216	49.948	29868	14879	14988	13566	67321	68335	92622	4719	4563	7398	34452	35946	0.99372	0.277296	0
Q83QW2	tr|Q83QW2|Q83QW2_SHIFL PTS system, fructose-specific transport protein OS=Shigella flexneri GN=fruA PE=4 SV=1	6	10.1	57.534	49.844	1456	7346	7211	89424	45161	44263	26314	137	13244	24819	12115	1274	0.99377	0.756013	0
Q83QI7	tr|Q83QI7|Q83QI7_SHIFL Pyridoxine 5-phosphate synthase OS=Shigella flexneri GN=pdxJ PE=3 SV=4	6	38.3	26.408	44.517	5648	2832	28375	18551	9523	9486	21849	11189	166	168	73414	86662	0.9939	0.795887	0
Q83IY1	tr|Q83IY1|Q83IY1_SHIFL Ribokinase OS=Shigella flexneri GN=rbsK PE=3 SV=4	4	17.8	32.877	37.685	76975	36399	4576	19127	114	9232	34826	15119	1977	2321	11176	11845	0.99395	0.842712	0
P0A9V4	sp|P0A9V4|LPTB_SHIFL Lipopolysaccharide export system ATP-binding protein LptB OS=Shigella flexneri GN=lptB PE=3 SV=2	5	33.2	26.8	80.125	31251	1567	15581	12573	63752	61981	98895	495	49395	87884	43453	4443	0.99416	0.791688	0
Q83S81	tr|Q83S81|Q83S81_SHIFL Phosphoglucomutase OS=Shigella flexneri GN=pgm PE=3 SV=2	19	46.2	58.376	202.22	1786	86168	92434	49612	23342	26269	521	25329	26672	76989	37496	39493	0.99431	0.711876	0
P0AES8	sp|P0AES8|GYRB_SHIFL DNA gyrase subunit B OS=Shigella flexneri GN=gyrB PE=3 SV=2	25	41.7	89.949	283.23	22479	11342	11138	7888	39739	3835	78854	39687	39166	67852	3399	33862	0.99458	0.832224	0
Q83K44	sp|Q83K44|SYH_SHIFL Histidine--tRNA ligase OS=Shigella flexneri GN=hisS PE=3 SV=3	19	45.8	47.105	140.63	17949	89225	9261	9967	48422	51248	3859	252	18538	41226	2752	2475	0.99462	0.638019	0
Q83LN8	sp|Q83LN8|KDSB_SHIFL 3-deoxy-manno-octulosonate cytidylyltransferase OS=Shigella flexneri GN=kdsB PE=3 SV=1	6	39.9	27.574	48.004	43645	21318	22327	15768	78425	79254	1612	7529	84831	11865	59466	59181	0.99465	0.645264	0
P59107	sp|P59107|RNB_SHIFL Exoribonuclease 2 OS=Shigella flexneri GN=rnb PE=3 SV=1	17	29.5	72.464	117.13	17968	91592	8889	7427	37329	36878	68427	35237	3319	3747	1926	1821	0.99476	0.742611	0
P0AEK3	sp|P0AEK3|FABG_SHIFL 3-oxoacyl-[acyl-carrier-protein] reductase FabG OS=Shigella flexneri GN=fabG PE=3 SV=1	10	63.5	25.56	165.38	244	127	1413	1313	5592	52542	52832	25984	26848	48436	23697	24739	0.99501	0.951345	0
Q83RM3	tr|Q83RM3|Q83RM3_SHIFL Putative oxidoreductase OS=Shigella flexneri GN=yciK PE=1 SV=1	3	18.3	27.975	10.954	67428	34534	32894	39867	21397	1847	165	76529	83519	11556	54847	6715	0.99534	0.517812	0
P0AG26	sp|P0AG26|SPOT_SHIFL Guanosine-3,5-bis(diphosphate) 3-pyrophosphohydrolase OS=Shigella flexneri GN=spoT PE=3 SV=1	6	12	79.342	32.868	5725	2847	29158	26691	12398	14293	17393	88733	85194	13121	67753	63458	0.9955	0.588219	0
P60788	sp|P60788|LEPA_SHIFL Elongation factor 4 OS=Shigella flexneri GN=lepA PE=3 SV=1	17	37.9	66.57	114.54	8574	43227	42477	47237	23638	23599	17484	92383	82456	2984	1351	1633	0.99556	0.364984	0
Q83R03	sp|Q83R03|HIS6_SHIFL Imidazole glycerol phosphate synthase subunit HisF OS=Shigella flexneri GN=hisF PE=3 SV=1	8	28.3	28.401	28.497	25981	13646	12336	57518	28815	2873	12	5861	49343	129	56779	45313	0.99563	0.235948	0
P62771	sp|P62771|YAEH_SHIFL UPF0325 protein YaeH OS=Shigella flexneri GN=yaeH PE=3 SV=1	8	54.7	15.096	50.168	16556	89349	76213	62238	3715	31523	67835	4766	277	35488	17868	1762	0.99575	0.947871	0
P0ADY6	sp|P0ADY6|RL14_SHIFL 50S ribosomal protein L14 OS=Shigella flexneri GN=rplN PE=3 SV=1	6	30.1	13.541	149.86	45945	2289	2355	19583	96546	99289	1489	71716	69175	12273	6641	6287	0.99579	0.715218	0
P66949	sp|P66949|YFGC_SHIFL TPR repeat-containing protein YfgC OS=Shigella flexneri GN=yfgC PE=3 SV=1	9	31.8	53.907	62.905	37268	18891	18378	19689	98373	98513	84238	46483	37755	91558	4449	4759	0.99604	0.61055	0
Q83LX5	sp|Q83LX5|SYL_SHIFL Leucine--tRNA ligase OS=Shigella flexneri GN=leuS PE=3 SV=2	27	38.6	97.25	323.31	58127	323	2814	28898	1476	14138	1426	74795	67261	1523	77838	72393	0.99607	0.81365	0
P0AAD1	sp|P0AAD1|ISCA_SHIFL Iron-binding protein IscA OS=Shigella flexneri GN=iscA PE=3 SV=1	4	38.3	11.556	58.996	3829	13667	17162	1167	4283	73869	11393	54572	59354	77666	39271	38394	0.9962	0.855519	0
Q7UDS0;Q83SM5	tr|Q7UDS0|Q7UDS0_SHIFL Pyruvate dehydrogenase (Dihydrolipoyltransacetylase component) OS=Shigella flexneri GN=aceF PE=3 SV=1;tr|Q83SM5|Q83SM5_SHIFL Pyruvate dehydrogenase (Dihydrolipoyltransacetylase component) OS=Shigella flexneri GN=aceF PE=3 SV=1	33	53.5	65.845	323.31	243	178	1325	6465	31422	33228	55185	26917	28268	84197	42443	41754	0.99639	0.48237	0
Q83PC8	tr|Q83PC8|Q83PC8_SHIFL Activator of hydrogen peroxide-inducible genes OxyR OS=Shigella flexneri GN=oxyR PE=4 SV=1	7	26.6	34.239	22.757	3929	1968	19961	1144	43687	66748	15673	8662	767	12313	6935	62191	0.997	0.794175	0
P0A6K0	sp|P0A6K0|DDLA_SHIFL D-alanine--D-alanine ligase A OS=Shigella flexneri GN=ddlA PE=3 SV=1	10	35.7	39.315	38.911	15217	71288	8882	65792	31488	3434	436	19846	23161	43372	19955	23417	0.99705	0.302336	0
P69227	sp|P69227|IF1_SHIFL Translation initiation factor IF-1 OS=Shigella flexneri GN=infA PE=3 SV=2	4	77.8	8.2495	38.592	11375	5677	57675	25342	12542	128	56571	27552	292	31838	15983	15855	0.99728	0.311014	0
Q83L38	sp|Q83L38|IF3_SHIFL Translation initiation factor IF-3 OS=Shigella flexneri GN=infC PE=3 SV=2	7	35	23.374	71.671	32853	15499	17354	13316	6596	72564	1233	48621	5379	9343	45772	47271	0.99737	0.715336	0
P0AFM8	sp|P0AFM8|PSPA_SHIFL Phage shock protein A OS=Shigella flexneri GN=pspA PE=3 SV=2	8	40.5	25.493	48.887	38549	18684	19865	1446	6661	744	13245	658	67444	11258	5577	5687	0.99783	0.823983	0
P0A8F3	sp|P0A8F3|UPP_SHIFL Uracil phosphoribosyltransferase OS=Shigella flexneri GN=upp PE=3 SV=1	7	48.1	22.533	143.82	35881	18252	17629	81298	41165	4133	1476	75464	72139	12991	65894	6413	0.99787	0.570827	0
Q83KN8	tr|Q83KN8|Q83KN8_SHIFL Putative ATP-binding component of a transport system OS=Shigella flexneri GN=yecC PE=3 SV=1	3	22	27.642	23.259	9246	46859	43386	19545	147	94986	39447	2187	1836	31253	15726	15528	0.99806	0.424499	0
P0AFZ2	sp|P0AFZ2|SSEB_SHIFL Protein SseB OS=Shigella flexneri GN=sseB PE=3 SV=1	1	5	28.642	4.4581	48155	19261	28894	19373	5495	13882	1112	57164	5434	17663	8543	9686	0.9981	0.820425	0
Q83SQ1	sp|Q83SQ1|PDXA_SHIFL 4-hydroxythreonine-4-phosphate dehydrogenase OS=Shigella flexneri GN=pdxA PE=3 SV=1	3	16.4	35.238	11.238	89775	46629	43147	27227	131	14225	46616	25158	21458	15933	84696	74631	0.99817	0.568174	0
Q83PN5	tr|Q83PN5|Q83PN5_SHIFL Lipopolysaccharide core biosynthesis protein OS=Shigella flexneri GN=waaQ PE=4 SV=1	2	9.1	39.446	6.153	2433	11986	1247	2186	1676	141	14316	63226	79937	15155	67761	83786	0.99864	1	0
P0AAB9	sp|P0AAB9|USPD_SHIFL Universal stress protein D OS=Shigella flexneri GN=uspD PE=3 SV=1	3	20.4	16.293	40.21	5426	26287	27739	23722	11198	12524	13475	6672	68681	16828	84815	83468	0.9987	0.907802	0
P0A852	sp|P0A852|TIG_SHIFL Trigger factor OS=Shigella flexneri GN=tig PE=3 SV=1	35	66.9	48.192	323.31	24565	11932	12633	89847	4367	46177	87625	42679	44946	68178	32969	3529	0.99877	0.602828	0
P0A6T0	sp|P0A6T0|GPDA_SHIFL Glycerol-3-phosphate dehydrogenase [NAD(P)+] OS=Shigella flexneri GN=gpsA PE=3 SV=1	5	20.6	36.361	60.873	2682	1315	12978	67332	3363	3372	87239	42329	4491	1625	5587	51165	0.99889	0.948725	0
Q83R04	sp|Q83R04|HIS4_SHIFL 1-(5-phosphoribosyl)-5-[(5-phosphoribosylamino)methylideneamino] imidazole-4-carboxamide isomerase OS=Shigella flexneri GN=hisA PE=3 SV=2	3	16.7	25.968	15.954	15646	81798	74666	1689	5641	5851	66197	32277	3392	42952	22529	2423	0.99915	0.930937	0
P0A6P4	sp|P0A6P4|EFTS_SHIFL Elongation factor Ts OS=Shigella flexneri GN=tsf PE=3 SV=2	21	59.4	30.423	323.31	2953	1197	1757	7449	35193	39216	7363	3651	3793	61522	3265	31257	0.99919	0.715651	0
P69918	sp|P69918|CSRA_SHIFL Carbon storage regulator OS=Shigella flexneri GN=csrA PE=3 SV=1	1	19.7	6.8558	7.4855	25253	1225	1347	1765	5347	5466	0	0	0	14487	697	75865	0.99921	0.514541	0
Q83JK8	tr|Q83JK8|Q83JK8_SHIFL DNA topoisomerase IV subunit B OS=Shigella flexneri GN=parE PE=3 SV=4	8	15.9	70.185	22.308	21978	9879	1217	9258	4542	47178	39792	2188	1964	8744	33118	54285	0.9994	0.928659	0
Q83PQ1	tr|Q83PQ1|Q83PQ1_SHIFL PTS system, mannitol-specific enzyme IIABC components OS=Shigella flexneri GN=mtlA PE=4 SV=1	6	15.2	68.029	12.492	1577	79934	77137	64711	32953	31758	37768	1986	18682	54591	27895	26697	0.99946	0.482686	0
Q83RQ1	sp|Q83RQ1|CVRA_SHIFL Cell volume regulation protein A OS=Shigella flexneri GN=cvrA PE=3 SV=1	3	5.2	62.221	5.5492	8911	4751	4169	22356	177	11586	36583	2123	1646	3171	1669	13563	0.99999	0.185949	0
P0A227	sp|P0A227|MXIK_SHIFL Protein MxiK OS=Shigella flexneri GN=mxiK PE=4 SV=1	4	33.1	20.055	28.142	41828	2618	21211	18184	9115	91723	1318	63438	67642	1537	52625	52742	1.0001	0.447792	0
P0A9W8	sp|P0A9W8|YRBA_SHIFL Uncharacterized protein YrbA OS=Shigella flexneri GN=yrbA PE=3 SV=1	2	29.8	9.4516	6.2786	54643	27876	26766	2991	11521	94694	22219	1771	11448	11432	55836	58488	1.0001	0.89641	0
P59302	sp|P59302|ARGB_SHIFL Acetylglutamate kinase OS=Shigella flexneri GN=argB PE=3 SV=1	3	20.9	27.185	9.5312	13679	6499	72692	46481	22628	23854	51352	25875	25477	38956	15596	23361	1.0006	0.590056	0
Q83S65	tr|Q83S65|Q83S65_SHIFL Putative repressor protein OS=Shigella flexneri GN=S0684 PE=4 SV=1	2	23.1	18.91	3.4559	65636	33942	31693	0	0	0	0	0	0	65636	33942	31693	1.0008	1	0
P0A9Q4	sp|P0A9Q4|ARCA_SHIFL Aerobic respiration control protein ArcA OS=Shigella flexneri GN=arcA PE=3 SV=1	9	40.8	27.292	29.059	38874	19478	19396	31755	15964	15791	38681	19138	19543	32511	165	1655	1.001	0.299086	0
Q83RX5	sp|Q83RX5|RLMKL_SHIFL Ribosomal RNA large subunit methyltransferase K/L OS=Shigella flexneri GN=rlmL PE=3 SV=1	4	6.7	78.921	7.1451	5685	24133	26552	29366	1458	14786	11428	56241	5841	9892	3929	59612	1.001	1	0
Q83LF8	sp|Q83LF8|HFLD_SHIFL High frequency lysogenization protein HflD homolog OS=Shigella flexneri GN=hflD PE=3 SV=2	3	17.4	22.894	48.114	88911	4397	45815	27229	13429	138	34131	15949	18182	27551	13719	13832	1.0012	0.179275	0
Q83LE1	sp|Q83LE1|PTH_SHIFL Peptidyl-tRNA hydrolase OS=Shigella flexneri GN=pth PE=3 SV=1	2	14.9	21.112	7.0043	2937	13767	1527	1734	49838	5752	1749	51596	5589	75543	36237	3936	1.0014	0.568527	0
Q83PE8	sp|Q83PE8|FDHE_SHIFL Protein FdhE homolog OS=Shigella flexneri GN=fdhE PE=3 SV=1	7	31.1	34.687	21.461	15719	7937	78154	8253	39674	42856	31677	16125	15552	42984	23239	19745	1.0015	0.41209	0
P59409	sp|P59409|TDH_SHIFL L-threonine 3-dehydrogenase OS=Shigella flexneri GN=tdh PE=3 SV=1	6	29.6	37.255	58.131	21351	1136	1316	11566	642	5146	29368	15832	13535	68486	3324	38162	1.0017	0.50876	0
P0A789	sp|P0A789|PYRB_SHIFL Aspartate carbamoyltransferase catalytic chain OS=Shigella flexneri GN=pyrB PE=3 SV=2	6	23.5	34.427	60.965	38386	19418	18968	211	168	141	75549	3832	37229	9821	49776	48434	1.0021	0.495041	0
P60447	sp|P60447|RL3_SHIFL 50S ribosomal protein L3 OS=Shigella flexneri GN=rplC PE=3 SV=1	12	51.7	22.243	105.84	2653	126	1393	894	39865	4139	6164	3832	388	63987	3192	3285	1.0022	0.687288	0
Q83LX2	tr|Q83LX2|Q83LX2_SHIFL D-alanyl-D-alanine carboxypeptidase, fraction A penicillin-binding protein 5 OS=Shigella flexneri GN=dacA PE=3 SV=1	12	41.7	44.473	180.24	111	53479	5662	45464	22869	22595	3429	14341	1688	3427	1627	17938	1.0023	0.680936	0
Q83LP0	sp|Q83LP0|MSBA_SHIFL Lipid A export ATP-binding/permease protein MsbA OS=Shigella flexneri GN=msbA PE=3 SV=1	10	23.4	64.487	169.66	3752	17728	19325	1642	8264	81557	83797	4637	4316	12253	53999	6853	1.0024	0.88405	0
P0A8L6	sp|P0A8L6|YCGN_SHIFL UPF0260 protein YcgN OS=Shigella flexneri GN=ycgN PE=3 SV=1	1	12.4	17.91	7.281	24696	11558	13139	11435	55322	5932	5553	23464	279	8255	36791	45264	1.0026	0.530833	0
Q83P06	sp|Q83P06|RF3_SHIFL Peptide chain release factor 3 OS=Shigella flexneri GN=prfC PE=3 SV=3	11	29.9	59.572	58.562	41571	249	2181	18361	9369	89996	13462	6661	68563	97482	4523	52252	1.0026	0.970018	0
P0A721	sp|P0A721|KTHY_SHIFL Thymidylate kinase OS=Shigella flexneri GN=tmk PE=3 SV=1	5	29.6	23.783	22.135	12917	63994	65178	27223	13624	13599	46935	2354	23431	5514	26865	28149	1.0027	0.621136	0
Q83P07	tr|Q83P07|Q83P07_SHIFL Putative phosphatase OS=Shigella flexneri GN=yjjG PE=4 SV=1	1	6.2	25.266	2.8446	13944	73232	66213	81934	4227	39726	29232	16453	12779	28279	14572	1377	1.0031	1	0.0029542
P0A783	sp|P0A783|NUSB_SHIFL N utilization substance protein B OS=Shigella flexneri GN=nusB PE=3 SV=1	5	43.2	15.689	19.458	6415	347	33698	3926	14237	16689	1597	74593	84479	17272	8716	85612	1.0033	0.827335	0
P0A7R4	sp|P0A7R4|RL9_SHIFL 50S ribosomal protein L9 OS=Shigella flexneri GN=rplI PE=3 SV=1	11	66.4	15.769	113.11	14685	71219	75632	67594	32177	35417	3166	15138	15928	48191	2394	24287	1.0033	0.443683	0
P68918	sp|P68918|RL25_SHIFL 50S ribosomal protein L25 OS=Shigella flexneri GN=rplY PE=3 SV=1	9	69.1	10.693	73.972	28144	1442	1412	16146	81835	79625	4514	2194	2311	74968	36684	38284	1.0033	0.513423	0
Q821B0	sp|Q821B0|MEND_SHIFL 2-succinyl-5-enolpyruvyl-6-hydroxy-3-cyclohexene-1-carboxylate synthase OS=Shigella flexneri GN=menD PE=3 SV=4	2	5.2	61.331	6.3306	26269	1485	12185	5993	2939	2974	91333	4583	4553	11227	65653	46614	1.0033	0.715614	0
Q83JU8	tr|Q83JU8|Q83JU8_SHIFL Putative lipoprotein OS=Shigella flexneri GN=S3067 PE=4 SV=1	2	8.9	27.562	3.6627	89735	42863	46872	39216	18957	2259	27789	1278	151	22729	11126	1163	1.0033	0.00120234	0
P0A9D7	sp|P0A9D7|CYSE_SHIFL Serine acetyltransferase OS=Shigella flexneri GN=cysE PE=3 SV=1	3	16.5	29.316	15.513	2324	11625	11399	14389	73539	735	42999	21218	21781	43357	21495	21862	1.0036	0.911126	0
P0ACU9	sp|P0ACU9|YJDC_SHIFL HTH-type transcriptional regulator YjdC OS=Shigella flexneri GN=yjdC PE=4 SV=1	6	41.4	21.931	33.801	2653	13125	1345	12783	656	6277	77391	3596	41485	675	3283	29791	1.0037	0.647758	0
Q83LF9;Q7UCU6	tr|Q83LF9|Q83LF9_SHIFL Adenylosuccinate lyase OS=Shigella flexneri GN=purB PE=4 SV=1;tr|Q7UCU6|Q7UCU6_SHIFL Adenylosuccinate lyase OS=Shigella flexneri GN=purB PE=4 SV=1	19	41.9	51.573	133.56	156	7431	76297	5784	28219	28865	33295	1653	16792	622	29579	3641	1.0037	0.564669	0
Q83P34	tr|Q83P34|Q83P34_SHIFL Protease specific for phage lambda cII repressor OS=Shigella flexneri GN=hflK PE=4 SV=1	13	49.4	45.53	161.86	1162	55779	54836	47214	24736	22478	2789	13744	14146	35512	17299	18212	1.0037	0.667185	0
Q83S00	sp|Q83S00|FTSK_SHIFL DNA translocase FtsK OS=Shigella flexneri GN=ftsK PE=3 SV=1	7	7.4	148.19	28.823	1618	49575	5669	46716	22894	23822	24422	11291	13131	3545	15389	19656	1.0037	0.418496	0
P0ABS4	sp|P0ABS4|DKSA_SHIFL RNA polymerase-binding transcription factor DksA OS=Shigella flexneri GN=dksA PE=3 SV=1	2	19.9	17.528	32.463	14539	71512	73879	1781	52239	55568	16277	83383	79391	2137	1934	1372	1.0038	0.893628	0
Q83SB0	tr|Q83SB0|Q83SB0_SHIFL Alkyl hydroperoxide reductase, F52a subunit OS=Shigella flexneri GN=ahpF PE=3 SV=1	16	37.9	57.386	142.56	36889	185	18389	1433	742	69929	1277	666	673	1149	54536	46957	1.0039	0.0558522	0
Q83PB6	tr|Q83PB6|Q83PB6_SHIFL Phosphoribosylamine--glycine ligase OS=Shigella flexneri GN=purD PE=3 SV=1	6	23.5	45.998	32.186	2445	12238	12167	1228	5226	5255	66996	34485	32511	74777	37675	3712	1.0041	0.865953	0
P0AGJ1	sp|P0AGJ1|TRKA_SHIFL Trk system potassium uptake protein TrkA OS=Shigella flexneri GN=trkA PE=3 SV=1	3	7.6	50.367	15.802	9767	45222	45545	36973	189	18965	29579	1525	14373	24215	128	1227	1.0042	0.540836	0
Q83PY8	sp|Q83PY8|RL24_SHIFL 50S ribosomal protein L24 OS=Shigella flexneri GN=rplX PE=3 SV=3	10	65.4	11.33	99.212	65286	31462	33824	3366	15982	1785	918	43632	48168	234	11118	11922	1.0043	0.375685	0
Q83KW7	tr|Q83KW7|Q83KW7_SHIFL Pyruvate kinase OS=Shigella flexneri GN=pykF PE=3 SV=4	26	60.2	50.729	323.31	16425	79953	84294	6132	2963	3169	54295	26844	27451	4982	2445	25774	1.0045	0.588298	0
Q821A2	tr|Q821A2|Q821A2_SHIFL Gluconokinase 2 OS=Shigella flexneri GN=gntK PE=4 SV=4	1	7.4	17.981	11.571	22393	11516	1877	647	29262	31145	73278	4127	32251	9246	4487	45377	1.0046	1	0
Q83JW9	sp|Q83JW9|QUEF_SHIFL NADPH-dependent 7-cyano-7-deazaguanine reductase OS=Shigella flexneri GN=queF PE=3 SV=1	4	15.6	32.571	4.3003	1159	6863	5538	67981	35955	3226	52362	25334	2728	42684	22375	239	1.0046	0.893607	0
P0C021	sp|P0C021|RL18_SHIFL 50S ribosomal protein L18 OS=Shigella flexneri GN=rplR PE=3 SV=1	7	59	12.769	25.449	44316	21126	23189	69593	35247	34346	1664	75865	9177	2752	115	1737	1.0052	0.754185	0
Q83L43	tr|Q83L43|Q83L43_SHIFL Uncharacterized protein OS=Shigella flexneri GN=S1621 PE=4 SV=1	1	6.2	20.337	14.098	34664	1768	17596	11621	59887	56319	1399	7212	6789	9531	38778	51753	1.0053	1	0
P0AA30	sp|P0AA30|THIO_SHIFL Thioredoxin-1 OS=Shigella flexneri GN=trxA PE=3 SV=2	5	49.5	11.806	117.55	281	99994	182	5864	3392	28213	74519	36425	3894	67689	33178	34511	1.0054	0.469196	0
Q7UCW0;Q83RS1	tr|Q7UCW0|Q7UCW0_SHIFL Transcription-repair coupling factor OS=Shigella flexneri GN=mfd PE=4 SV=1;tr|Q83RS1|Q83RS1_SHIFL Transcription-repair coupling factor OS=Shigella flexneri GN=mfd PE=4 SV=4	17	19.3	129.98	96.875	12779	64895	62896	67422	3484	33337	3851	19878	18622	21869	1932	1936	1.0055	0.0308412	0
Q83JK9	tr|Q83JK9|Q83JK9_SHIFL Uncharacterized protein OS=Shigella flexneri GN=ygiW PE=4 SV=4	7	49.2	14.039	10.288	6792	33197	33896	32175	15461	16714	18511	95351	89756	1647	828	8258	1.0056	0.327244	0
Q83JU6	sp|Q83JU6|SYK1_SHIFL Lysine--tRNA ligase OS=Shigella flexneri GN=lysS PE=3 SV=3	22	51.1	57.617	296.43	26111	12911	132	13668	6777	68969	62993	3299	3894	61438	2932	32136	1.0058	0.784309	0
P0ABB7	sp|P0ABB7|ATPB_SHIFL ATP synthase subunit beta OS=Shigella flexneri GN=atpD PE=3 SV=2	28	76.1	50.325	323.31	2821	13745	14466	96775	4751	49275	98176	47388	5788	8715	42557	44593	1.0059	0.94516	0
P0A6Q5	sp|P0A6Q5|FABA_SHIFL 3-hydroxydecanoyl-[acyl-carrier-protein] dehydratase OS=Shigella flexneri GN=fabA PE=3 SV=2	4	22.7	18.969	18.304	65488	3241	3378	18121	828	193	25192	1338	12154	22175	11344	1831	1.006	0.343015	0
P0ABE1	sp|P0ABE1|BCCP_SHIFL Biotin carboxyl carrier protein of acetyl-CoA carboxylase OS=Shigella flexneri GN=accB PE=3 SV=1	3	23.7	16.687	7.1447	73631	3714	36617	4758	23438	23619	12865	65518	6313	1379	7237	6685	1.006	0.259735	0
P0A9J3	sp|P0A9J3|RNG_SHIFL Ribonuclease G OS=Shigella flexneri GN=rng PE=3 SV=2	7	20.4	55.364	36.469	14448	76137	68345	3434	1732	171	5568	27526	2883	5484	31579	23261	1.0061	0.447303	0
Q7UAP9;Q83IM7	tr|Q7UAP9|Q7UAP9_SHIFL Uncharacterized protein OS=Shigella flexneri GN=yjgR PE=4 SV=1;tr|Q83IM7|Q83IM7_SHIFL Uncharacterized protein OS=Shigella flexneri GN=yjgR PE=4 SV=1	10	28.2	54.794	27.808	12139	57571	63821	48468	22258	2621	38522	1917	1955	3442	16296	1816	1.0063	0.74228	0
Q8VSI5	tr|Q8VSI5|Q8VSI5_SHIFL Uncharacterized protein OS=Shigella flexneri GN=ospC3 PE=4 SV=1	3	6	55.65	7.9549	13284	6295	7747	73418	34117	3931	28116	13693	14423	3139	14286	1724	1.0063	0.670595	0
P0ACC6	sp|P0ACC6|ERPA_SHIFL Iron-sulfur cluster insertion protein ErpA OS=Shigella flexneri GN=erpA PE=3 SV=1	4	59.6	12.1	31.971	21673	14531	71428	15465	1135	41147	26561	13168	13393	35524	18636	16888	1.0065	0.89662	0
Q83L24;Q7UCH1	tr|Q83L24|Q83L24_SHIFL Dipeptidyl carboxypeptidase II OS=Shigella flexneri GN=dcp PE=3 SV=4;tr|Q7UCH1|Q7UCH1_SHIFL Dipeptidyl carboxypeptidase II OS=Shigella flexneri GN=dcp PE=3 SV=1	10	20.6	77.502	60.988	48751	2586	23665	18783	96818	9116	11485	58193	56655	18483	95848	8898	1.0069	0.949804	0
P0A8H2	sp|P0A8H2|EX7S_SHIFL Exodeoxyribonuclease 7 small subunit OS=Shigella flexneri GN=xseB PE=3 SV=2	1	21.2	8.9518	52.132	45466	26314	19152	21445	9844	1161	22633	15885	67488	13875	58567	8186	1.0072	1	0
Q83RV0;Q7UCZ4	tr|Q83RV0|Q83RV0_SHIFL Putative oxidoreductase component OS=Shigella flexneri GN=ycdY PE=4 SV=1;tr|Q7UCZ4|Q7UCZ4_SHIFL Putative oxidoreductase component OS=Shigella flexneri GN=ycdY PE=4 SV=1	4	32.1	20.798	26.896	29868	14513	15356	56255	27727	28528	13894	7291	6685	1349	4539	5818	1.0072	0.198673	0
Q83JF9	sp|Q83JF9|IF2_SHIFL Translation initiation factor IF-2 OS=Shigella flexneri GN=infB PE=3 SV=1	36	53.2	96.407	323.31	53167	26388	26778	2453	1231	1222	15576	75667	893	1388	6528	65672	1.0072	0.325197	0
Q83KB0	tr|Q83KB0|Q83KB0_SHIFL Acetate kinase OS=Shigella flexneri GN=ackA PE=3 SV=4	11	40.5	43.262	176.82	98129	47582	5547	23354	11342	1213	35654	1685	1885	39121	19436	19685	1.0073	0.625592	0
Q83PX1	sp|Q83PX1|GPH_SHIFL Phosphoglycolate phosphatase OS=Shigella flexneri GN=SF3403 PE=3 SV=1	5	34.5	27.374	33.853	1881	93398	9471	181	49212	5161	52438	26475	25964	34849	17712	17136	1.0075	0.628313	0
Q83L36	sp|Q83L36|SYFB_SHIFL Phenylalanine--tRNA ligase beta subunit OS=Shigella flexneri GN=pheT PE=3 SV=1	20	31.6	87.41	156.42	2919	1424	14869	1555	73327	77226	61127	29382	31745	79413	39689	39724	1.0079	0.0560153	0
P0AF15	sp|P0AF15|MTNN_SHIFL 5-methylthioadenosine/S-adenosylhomocysteine nucleosidase OS=Shigella flexneri GN=mtnN PE=3 SV=1	4	26.3	24.354	59.751	4364	21655	21949	16924	8598	84141	14345	6929	74165	12335	62163	61183	1.0086	0.85933	0
Q83PE9	tr|Q83PE9|Q83PE9_SHIFL Putative DEOR-type transcriptional regulator OS=Shigella flexneri GN=yihW PE=4 SV=2	3	16.1	28.506	13.702	3272	1554	17161	24898	11579	13319	28247	1568	12567	4979	23936	25854	1.0086	0.70416	0
P0ADS1	sp|P0ADS1|YGDH_SHIFL LOG family protein YgdH OS=Shigella flexneri GN=ygdH PE=3 SV=1	11	37.7	50.971	79.307	83986	4118	42967	32575	1583	16771	23121	1751	1237	2829	14464	13825	1.0089	0.880261	0
Q83RJ2	sp|Q83RJ2|PROQ_SHIFL ProP effector OS=Shigella flexneri GN=proQ PE=3 SV=1	7	34.5	25.862	175	16278	831	82473	4587	22949	22857	6292	3628	32274	5474	26733	27341	1.0091	0.814098	0
P0A9L9	sp|P0A9L9|P5CR_SHIFL Pyrroline-5-carboxylate reductase OS=Shigella flexneri GN=proC PE=3 SV=1	5	21.9	28.145	21.034	28758	15114	13644	1576	79528	787	6629	34631	25998	69354	36982	32371	1.0092	0.265265	0
P63422	sp|P63422|YPEA_SHIFL Acetyltransferase YpeA OS=Shigella flexneri GN=ypeA PE=1 SV=1	2	19.1	16.325	5.3948	5219	2164	28579	44217	18445	25772	0	0	0	625	31949	2875	1.0093	1	0
Q83RN2	tr|Q83RN2|Q83RN2_SHIFL CoA-linked acetaldehyde dehydrogenase and iron-dependent alcohol dehydrogenase pyruvate-formate-lyase deactivase OS=Shigella flexneri GN=adhE PE=4 SV=1	50	61.7	96.184	323.31	61812	29883	31928	2668	12625	1455	1898	93333	9575	16223	79255	82978	1.0093	0.15017	0
P0AAY9	sp|P0AAY9|YBJN_SHIFL Uncharacterized protein YbjN OS=Shigella flexneri GN=ybjN PE=4 SV=1	2	15.2	17.666	9.4934	9241	47713	44688	14243	65229	7723	451	2211	2299	33156	19179	13978	1.0095	0.840037	0
Q83QQ5	sp|Q83QQ5|AROC_SHIFL Chorismate synthase OS=Shigella flexneri GN=aroC PE=3 SV=4	5	15.8	39.17	10.176	1855	89447	9649	1117	54675	56393	7617	3747	38763	9822	46573	51647	1.0095	0.763966	0
Q83QW6	sp|Q83QW6|END4_SHIFL Probable endonuclease 4 OS=Shigella flexneri GN=nfo PE=3 SV=1	2	11.2	31.49	10.926	66662	3623	3639	21978	146	11517	25131	1181	13331	19553	8362	11191	1.0095	1	0
Q7UDK3;Q83SH3	tr|Q7UDK3|Q7UDK3_SHIFL Possible NAGC-like transcriptional regulator OS=Shigella flexneri GN=yajF PE=4 SV=1;tr|Q83SH3|Q83SH3_SHIFL Possible NAGC-like transcriptional regulator OS=Shigella flexneri GN=yajF PE=4 SV=1	4	18.3	36.389	13.326	79342	4922	3842	6337	33115	29922	676	3389	27617	1235	44978	57371	1.0096	0.640873	0
Q83KY9	tr|Q83KY9|Q83KY9_SHIFL Uncharacterized protein OS=Shigella flexneri GN=S1781 PE=4 SV=1	3	12.3	39.697	6.8171	184	9235	8894	13992	739	69615	34565	19678	14887	5911	23183	35927	1.0097	0.853669	0
P0A699	sp|P0A699|UVRA_SHIFL UvrABC system protein A OS=Shigella flexneri GN=uvrA PE=3 SV=1	18	26.3	103.87	97.622	77385	37357	428	32624	15673	16951	21575	1549	1127	23186	11136	125	1.0098	0.871663	0
Q83QL1	sp|Q83QL1|GUAA_SHIFL GMP synthase [glutamine-hydrolyzing] OS=Shigella flexneri GN=guaA PE=3 SV=1	22	52.6	58.679	208.26	24745	12585	12161	115	527	5125	72869	37129	3574	73532	38689	34843	1.0099	0.637006	0
Q820Z6	sp|Q820Z6|RSMC_SHIFL Ribosomal RNA small subunit methyltransferase C OS=Shigella flexneri GN=rsmC PE=3 SV=1	4	17.8	37.503	18.74	24918	12464	12454	8357	42358	41212	8672	427	3863	84937	4215	44721	1.01	0.616756	0
P0AG58	sp|P0AG58|RL6_SHIFL 50S ribosomal protein L6 OS=Shigella flexneri GN=rplF PE=3 SV=2	12	58.2	18.904	182.12	1289	58673	62221	61325	29726	31598	3795	1455	16245	28774	14396	14378	1.0101	0.0159016	0
P59184	sp|P59184|RS3_SHIFL 30S ribosomal protein S3 OS=Shigella flexneri GN=rpsC PE=3 SV=1	14	55.8	26.042	184.79	16816	8541	83119	5339	271	26299	6951	31493	29457	5391	26538	27363	1.0101	0.552993	0
Q83JG0	sp|Q83JG0|PNP_SHIFL Polyribonucleotide nucleotidyltransferase OS=Shigella flexneri GN=pnp PE=3 SV=5	25	43	77.115	323.31	8493	4418	475	33666	1654	17126	2615	13546	12559	2722	1332	139	1.0102	0.17224	0
P66683	sp|P66683|RNT_SHIFL Ribonuclease T OS=Shigella flexneri GN=rnt PE=3 SV=1	2	11.6	23.532	16.624	76145	38847	37298	2517	12562	1268	1262	5997.8	6621.8	49713	25686	2427	1.0107	1	0
P0A8W7	sp|P0A8W7|YQGE_SHIFL UPF0301 protein YqgE OS=Shigella flexneri GN=yqgE PE=3 SV=1	4	39	20.686	25.681	1599	7718	8271	69321	31876	37444	44386	2821	23565	37283	182	19262	1.0108	0.522232	0
P59815	sp|P59815|RLUB_SHIFL Ribosomal large subunit pseudouridine synthase B OS=Shigella flexneri GN=rluB PE=3 SV=1	4	16.9	32.627	62.648	13679	6686	69928	34752	15765	18987	57948	2977	28241	4488	21388	227	1.0108	0.314634	0
Q83SL7	tr|Q83SL7|Q83SL7_SHIFL Peptidoglycan synthetase penicillin-binding protein 1B OS=Shigella flexneri GN=mrcB PE=4 SV=4	9	16.7	94.277	44.62	21123	136	1818	11321	54478	58728	46339	226	24332	51689	26572	25117	1.0112	0.897636	0
Q83KD8	sp|Q83KD8|NDPA_SHIFL Nucleoid-associated protein YejK OS=Shigella flexneri GN=yejK PE=3 SV=3	8	37.9	37.832	99.615	44682	21956	22726	19879	99817	98973	1333	64391	68913	11472	55355	5937	1.0114	0.444133	0
P0ABD7	sp|P0ABD7|ACCA_SHIFL Acetyl-coenzyme A carboxylase carboxyl transferase subunit alpha OS=Shigella flexneri GN=accA PE=3 SV=2	14	50.5	35.241	150.35	2852	1373	1479	61192	29188	324	87518	4456	42958	5985	2998	29825	1.0115	0.79544	0
P0AC22	sp|P0AC22|FOLX_SHIFL D-erythro-7,8-dihydroneopterin triphosphate epimerase OS=Shigella flexneri GN=folX PE=3 SV=2	3	29.2	14.082	12.202	589	2985	28285	589	2985	28285	0	0	0	0	0	0	1.0116	1	0
P0A7K9	sp|P0A7K9|RL19_SHIFL 50S ribosomal protein L19 OS=Shigella flexneri GN=rplS PE=3 SV=2	6	48.7	13.133	121.32	8656	42114	43942	3121	1478	1644	23945	1193	1242	3199	16134	15856	1.0117	0.31704	0
Q83MG0	sp|Q83MG0|MURE_SHIFL UDP-N-acetylmuramoyl-L-alanyl-D-glutamate--2,6-diaminopimelate ligase OS=Shigella flexneri GN=murE PE=3 SV=1	9	27.1	53.315	50.052	77364	45682	31682	37517	1816	19357	1852	1428	42221	21344	13241	8131	1.0119	0.743306	0
Q83PL2;Q7UB14	tr|Q83PL2|Q83PL2_SHIFL Chromosomal replication initiator protein dnaA OS=Shigella flexneri GN=dnaA PE=3 SV=1;tr|Q7UB14|Q7UB14_SHIFL Chromosomal replication initiator protein DnaA OS=Shigella flexneri GN=dnaA PE=3 SV=1	8	27.9	45.525	13.236	3874	22374	15699	12832	65262	6358	424	22694	19346	2138	13579	7459	1.012	0.780366	0
Q83MD5	tr|Q83MD5|Q83MD5_SHIFL Periplasmic serine protease Do, heat shock protein HtrA OS=Shigella flexneri GN=htrA PE=4 SV=1	15	38.8	49.381	323.31	39364	19354	21	13194	65682	66254	12972	6383	66634	13199	64775	67213	1.0121	0.0961789	0
Q83QP0;Q7UC36	tr|Q83QP0|Q83QP0_SHIFL Permease of transport system for 3 nucleosides OS=Shigella flexneri GN=nupC PE=4 SV=4;tr|Q7UC36|Q7UC36_SHIFL Permease of transport system for 3 nucleosides OS=Shigella flexneri GN=nupC PE=4 SV=1	3	8.5	43.503	19.656	2655	1317	12948	15264	75129	77512	21549	1345	1124	86365	45597	4767	1.0126	0.111184	0
Q83RK4	tr|Q83RK4|Q83RK4_SHIFL Regulatory protein TyrR OS=Shigella flexneri GN=tyrR PE=4 SV=4	8	19.1	57.623	48.057	16219	83215	78977	6683	34854	31976	47615	24349	23266	47747	2412	23735	1.0126	0.97433	0
Q83K53	tr|Q83K53|Q83K53_SHIFL Uncharacterized protein OS=Shigella flexneri GN=S2668 PE=4 SV=1	1	4.5	31.475	35.642	28881	13899	14982	28881	13899	14982	0	0	0	0	0	0	1.0128	1	0
Q83P87	sp|Q83P87|MDTP_SHIFL Multidrug resistance outer membrane protein MdtP OS=Shigella flexneri GN=mdtP PE=3 SV=1	3	7	53.415	2.0701	65485	3358	3195	37273	18466	1887	28212	15113	1398	0	0	0	1.013	0.694897	0.0098592
Q83PH3	tr|Q83PH3|Q83PH3_SHIFL Diaminopimelate epimerase OS=Shigella flexneri GN=dapF PE=3 SV=1	1	5.8	30.383	3.1513	27889	1318	14871	15325	688	8524	59341	26326	3315	6631	35844	3457	1.013	1	0.0014993
Q83JC3	sp|Q83JC3|EFG_SHIFL Elongation factor G OS=Shigella flexneri GN=fusA PE=3 SV=3	33	60.7	77.548	323.31	55945	27417	28527	2853	125	1648	15531	75996	79314	1956	96125	99479	1.0131	0.308595	0
P0AC87	sp|P0AC87|PHSG_SHIFL Glycogen phosphorylase OS=Shigella flexneri GN=glgP PE=3 SV=1	11	19.9	93.171	102.63	44823	2252	2233	21513	1572	1941	14257	75794	66776	9529	43684	46844	1.0133	0.820602	0
Q83S77	tr|Q83S77|Q83S77_SHIFL N-acetylglucosamine-6-phosphate deacetylase OS=Shigella flexneri GN=nagA PE=3 SV=1	3	9.2	41.007	9.1523	96986	4529	51957	3349	15876	17172	2791	13312	14598	3628	15841	2187	1.0134	0.940848	0
Q83JF4	sp|Q83JF4|KDSD_SHIFL Arabinose 5-phosphate isomerase KdsD OS=Shigella flexneri GN=kdsD PE=3 SV=2	5	17.7	35.226	54.064	26761	13161	136	91432	464	45429	8447	4226	42444	9178	43584	48124	1.0135	0.808619	0
Q83LR6;Q7UD66	tr|Q83LR6|Q83LR6_SHIFL ATP-binding component of serine protease OS=Shigella flexneri GN=clpA PE=3 SV=4;tr|Q7UD66|Q7UD66_SHIFL ATP-binding component of serine protease OS=Shigella flexneri GN=clpA PE=3 SV=1	20	34.2	84.19	161.69	12575	63941	6181	53173	28185	24988	3526	1722	17823	37551	18553	18998	1.0137	0.897422	0
Q83JC4	sp|Q83JC4|EFTU_SHIFL Elongation factor Tu OS=Shigella flexneri GN=tufA PE=3 SV=3	20	65.2	43.283	323.31	1721	84125	87885	4659	22432	23626	56931	28326	2865	692	33367	35653	1.0137	0.0210038	0
Q83SG3	tr|Q83SG3|Q83SG3_SHIFL Putative reductase OS=Shigella flexneri GN=SF0356 PE=4 SV=1	3	16.4	34.3	3.9927	2252	1364	98877	38332	17948	2384	9462	45752	4471	73727	39944	33782	1.014	0.692616	0
Q83KX5	tr|Q83KX5|Q83KX5_SHIFL Putative lipoprotein OS=Shigella flexneri GN=ydhO PE=4 SV=4	3	11.3	30.347	3.4164	18152	85458	9662	18152	85458	9662	0	0	0	0	0	0	1.0142	1	0
Q83QM7	tr|Q83QM7|Q83QM7_SHIFL Transketolase 2 isozyme OS=Shigella flexneri GN=tktB PE=4 SV=4	7	17.7	73.07	46.014	14479	72373	72421	9577	45274	4533	28184	13585	14598	2633	13514	1252	1.0144	0.290575	0
P0A6G2	sp|P0A6G2|CH10_SHIFL 10 kDa chaperonin OS=Shigella flexneri GN=groS PE=3 SV=1	6	64.9	10.387	69.805	119	5241	49947	23168	11672	11497	38961	19493	19468	3858	1976	18982	1.0146	0.405638	0
Q83K23	tr|Q83K23|Q83K23_SHIFL ATP-dependent RNA helicase OS=Shigella flexneri GN=srmB PE=3 SV=1	10	31.8	49.898	79.631	6431	339	27342	27693	1729	1484	1729	7987	9416	1571	78939	78165	1.0147	0.392456	0
P0A7G9	sp|P0A7G9|RECA_SHIFL Protein RecA OS=Shigella flexneri GN=recA PE=3 SV=2	12	43.6	37.973	106.23	12575	61661	6492	52757	2592	27665	2858	13743	14837	44415	22825	2159	1.0148	0.441966	0
Q8VSQ3	tr|Q8VSQ3|Q8VSQ3_SHIFL Uncharacterized protein OS=Shigella flexneri GN=ospC4 PE=4 SV=1	2	6.4	49.26	9.9251	74455	36488	37967	264	1287	13531	31414	15614	15799	16641	838	86374	1.0148	0.579395	0
P0ACA9	sp|P0ACA9|GSTB_SHIFL Glutathione S-transferase GstB OS=Shigella flexneri GN=gstB PE=3 SV=1	7	41.3	23.713	20.049	21647	195	1698	75696	39774	35923	8685	4141	4543	5397	28321	25649	1.0151	0.488308	0
P0A9X8	sp|P0A9X8|MREB_SHIFL Rod shape-determining protein MreB OS=Shigella flexneri GN=mreB PE=3 SV=1	8	31.1	36.952	106.41	158	5255	5253	3919	1973	236	31572	15967	1565	34399	17511	16889	1.0152	0.198492	0
Q83Q10	tr|Q83Q10|Q83Q10_SHIFL Glutamate synthase, small subunit OS=Shigella flexneri GN=gltD PE=4 SV=1	9	22.7	52.042	21.155	16543	81692	83741	93445	46619	46826	42322	2882	2144	29666	14191	15475	1.0153	0.832508	0
Q83JU4	tr|Q83JU4|Q83JU4_SHIFL Protein disulfide isomerase II OS=Shigella flexneri GN=dsbC PE=4 SV=1	4	26.3	25.607	106.16	49882	24617	25264	3318	14733	15585	82481	42915	39566	11315	55924	57229	1.0154	0.96848	0
Q83RS8	sp|Q83RS8|FABH_SHIFL 3-oxoacyl-[acyl-carrier-protein] synthase 3 OS=Shigella flexneri GN=fabH PE=3 SV=1	10	42	33.573	71.532	88698	43749	44949	3591	17593	1837	18991	94993	94915	3387	16657	1715	1.0154	0.813304	0
P0ADX8	sp|P0ADX8|YHHA_SHIFL Uncharacterized protein YhhA OS=Shigella flexneri GN=yhhA PE=4 SV=1	3	28.1	16.624	74.108	88773	4628	42745	56195	28349	27846	1925	9849	91758	13554	7833	57235	1.0157	0.48352	0
Q83L37	sp|Q83L37|SYFA_SHIFL Phenylalanine--tRNA ligase alpha subunit OS=Shigella flexneri GN=pheS PE=3 SV=1	11	40.7	36.831	58.496	8469	41161	43528	37314	1827	1944	22444	1499	11945	24931	12392	12539	1.0157	0.110762	0
P0AFJ4	sp|P0AFJ4|PHNA_SHIFL Protein PhnA OS=Shigella flexneri GN=phnA PE=4 SV=1	1	15.3	12.345	52.49	12833	59521	6888	22597	194	11693	53537	27284	26253	52194	21332	3862	1.0158	0.0848544	0
Q83KA0	tr|Q83KA0|Q83KA0_SHIFL Uncharacterized protein OS=Shigella flexneri GN=S2536 PE=4 SV=1	2	37	9.985	15.42	56487	25932	3555	11114	4829	6317	23568	1385	13183	2186	1744	1161	1.0159	1	0
Q83MK2	sp|Q83MK2|GUTQ_SHIFL Arabinose 5-phosphate isomerase GutQ OS=Shigella flexneri GN=gutQ PE=3 SV=5	6	31.2	34.033	22.634	53868	26657	27211	2944	14436	154	11919	61314	57881	1259	6897	64191	1.0161	0.612393	0
Q83Q14	sp|Q83Q14|OBG_SHIFL GTPase obg OS=Shigella flexneri GN=obg PE=3 SV=1	7	27.2	43.227	70.258	83332	4248	4384	37969	18361	1968	24714	11694	132	2649	1192	1457	1.0161	0.3319	0
Q83RM0;Q7UCQ7	tr|Q83RM0|Q83RM0_SHIFL Putative DEOR-type transcriptional regulator OS=Shigella flexneri GN=SF1288 PE=4 SV=1;tr|Q7UCQ7|Q7UCQ7_SHIFL Putative DEOR-type transcriptional regulator OS=Shigella flexneri GN=S1371 PE=4 SV=1	3	18.9	27.54	7.5264	15589	8173	74191	92317	4162	5715	11889	61621	57266	27776	15922	11854	1.0162	0.579211	0
Q83PW5	tr|Q83PW5|Q83PW5_SHIFL Uncharacterized protein OS=Shigella flexneri GN=yhgF PE=4 SV=4	15	25.7	81.503	78.862	11122	53389	57828	5484	26577	2756	33118	15344	17774	2415	11468	12547	1.0162	0.36992	0
Q83Q16	tr|Q83Q16|Q83Q16_SHIFL Protein translocase membrane component OS=Shigella flexneri GN=secG PE=4 SV=1	2	27.3	11.393	87.325	5988	28884	3996	43211	287	22341	98567	46926	51641	68125	33218	3497	1.0162	0.555781	0
P0A9D9	sp|P0A9D9|DAPD_SHIFL 2,3,4,5-tetrahydropyridine-2,6-dicarboxylate N-succinyltransferase OS=Shigella flexneri GN=dapD PE=3 SV=1	16	46.7	29.892	169.05	62723	368	32115	22632	1992	1164	29	99946	195	21	96218	138	1.0163	0.142109	0
Q83PT9	tr|Q83PT9|Q83PT9_SHIFL Signal recognition particle receptor FtsY OS=Shigella flexneri GN=ftsY PE=3 SV=1	10	25.9	54.727	73.372	2366	1339	126	93819	47971	45848	6912	34168	34933	4738	21255	19482	1.017	0.128932	0
Q7UD30	sp|Q7UD30|MUKE_SHIFL Chromosome partition protein MukE OS=Shigella flexneri GN=mukE PE=3 SV=3	6	33.8	25.957	57.292	21588	1553	1134	99856	49595	5261	7774	37962	39743	38317	17978	234	1.0171	0.399953	0
P0A6E0	sp|P0A6E0|AROK_SHIFL Shikimate kinase 1 OS=Shigella flexneri GN=aroK PE=3 SV=2	8	53.2	19.538	67.101	7519	34939	3558	3311	16856	16245	16745	7925	882	2673	1159	1515	1.0172	0.481502	0
Q83JS0	sp|Q83JS0|RDGB_SHIFL dITP/XTP pyrophosphatase OS=Shigella flexneri GN=rdgB PE=3 SV=1	2	15.7	20.95	37.005	24629	12174	12456	1299	61962	67125	59923	3121	28723	57285	28573	28711	1.0175	0.77669	0
Q83JW1	tr|Q83JW1|Q83JW1_SHIFL DNA helicase, ATP-dependent dsDNA/ssDNA exonuclease V subunit, ssDNA endonuclease OS=Shigella flexneri GN=recD PE=4 SV=1	3	7.4	66.909	3.5699	51675	24773	2692	0	0	0	2229	1858	9375	31447	13915	17532	1.0175	0.992546	0
Q7UBU3	sp|Q7UBU3|SYA_SHIFL Alanine--tRNA ligase OS=Shigella flexneri GN=alaS PE=3 SV=1	37	51	96.016	292.17	77255	37753	3952	27173	13225	13948	2416	12	1216	25923	12529	13394	1.0176	0.206703	0
Q83KE5	tr|Q83KE5|Q83KE5_SHIFL Uncharacterized protein OS=Shigella flexneri GN=yeiR PE=4 SV=1	3	12.5	36.083	3.279	2149	12197	92111	16398	153	63449	1123	46369	54858	39981	1685	23176	1.0177	0.526852	0.0015129
Q83P01	sp|Q83P01|TYPH_SHIFL Thymidine phosphorylase OS=Shigella flexneri GN=deoA PE=3 SV=4	13	39.5	47.142	107.19	5338	26391	26646	25142	12518	12624	1427	796	71977	13688	68636	68246	1.0178	0.55977	0
P59132	sp|P59132|RS4_SHIFL 30S ribosomal protein S4 OS=Shigella flexneri GN=rpsD PE=3 SV=1	11	46.6	23.452	190.94	23871	11348	12523	83884	3958	4434	8455	4184	44366	7278	33719	36558	1.0182	0.35415	0
P37782	sp|P37782|RFBF_SHIFL dTDP-rhamnosyl transferase RfbF OS=Shigella flexneri GN=rfbF PE=3 SV=2	5	15.9	33.849	37.241	97892	54245	43647	31161	1567	1694	4565	29874	15777	2181	9336	11777	1.0184	0.480154	0
Q83KG2;Q83KR1	tr|Q83KG2|Q83KG2_SHIFL DNA-damage-inducible protein OS=Shigella flexneri GN=S2328 PE=4 SV=1;tr|Q83KR1|Q83KR1_SHIFL Hypothetical bacteriophage protein OS=Shigella flexneri GN=S1946 PE=4 SV=1	2	31.7	9.3595	4.4902	11759	56916	6676	1158	56324	5876	5453	2573	28827	51554	25581	25973	1.0184	0.0928124	0
Q83JA5	sp|Q83JA5|SYW_SHIFL Tryptophan--tRNA ligase OS=Shigella flexneri GN=trpS PE=3 SV=1	11	38.6	37.407	253.67	189	83345	1565	56151	25976	3174	71759	35367	36393	6189	222	3987	1.0185	0.436481	0
Q83JR7	tr|Q83JR7|Q83JR7_SHIFL Uncharacterized protein OS=Shigella flexneri GN=yggN PE=4 SV=4	10	52.1	26.284	73.296	83897	36395	4752	5311	2716	2585	231	54189	17681	77866	38161	3975	1.0186	0.273387	0
Q820C5	sp|Q820C5|UBIG_SHIFL 3-demethylubiquinone-9 3-methyltransferase OS=Shigella flexneri GN=ubiG PE=3 SV=1	3	21.7	26.571	37.92	9746	4569	45678	3826	19679	18347	32345	14761	17583	2376	1629	97475	1.0192	0.881853	0
Q83PZ8	tr|Q83PZ8|Q83PZ8_SHIFL Putative dehydrogenase OS=Shigella flexneri GN=yhdH PE=4 SV=1	14	54	34.707	131.39	11681	56863	59943	5727	27645	29561	31319	15443	15875	2828	13774	1456	1.0192	0.675228	0
P65369	sp|P65369|YQCA_SHIFL Uncharacterized protein YqcA OS=Shigella flexneri GN=yqcA PE=3 SV=1	3	27.5	16.274	25.421	114	599	5129	23177	1896	12281	36986	18635	18352	4874	21379	19496	1.0194	0.323822	0
Q821A7	tr|Q821A7|Q821A7_SHIFL Phosphatidylserine synthase OS=Shigella flexneri GN=pssA PE=4 SV=2	11	36.4	52.82	46.105	22968	11832	11137	73482	37573	3599	6924	3968	29957	95275	49775	455	1.0194	0.175455	0
P0A6K9	sp|P0A6K9|DEOB_SHIFL Phosphopentomutase OS=Shigella flexneri GN=deoB PE=3 SV=1	12	28.7	44.369	89.607	1837	8453	98572	79244	34749	44495	5753	23414	27339	5378	2634	26738	1.0195	0.0372118	0
P0AG47	sp|P0AG47|RL17_SHIFL 50S ribosomal protein L17 OS=Shigella flexneri GN=rplQ PE=3 SV=1	4	26.8	14.364	57.646	6943	3328	3615	32714	15273	17441	17182	84888	86937	19534	95189	115	1.0196	0.174243	0
Q83P79	tr|Q83P79|Q83P79_SHIFL Isoaspartyl dipeptidase OS=Shigella flexneri GN=iadA PE=4 SV=1	6	26.9	41.087	17.521	14326	7519	72744	39557	2633	18925	59729	2818	31711	43977	21869	2218	1.0196	0.963966	0
Q7UBI5;Q83Q41	tr|Q7UBI5|Q7UBI5_SHIFL RNA polymerase sigma factor OS=Shigella flexneri GN=rpoD PE=3 SV=1;tr|Q83Q41|Q83Q41_SHIFL RNA polymerase sigma factor OS=Shigella flexneri GN=rpoD PE=3 SV=1	15	26.2	69.601	179.6	17922	92238	86987	76588	434	36284	5482	28992	25828	47817	22942	24875	1.0198	0.773291	0
Q83QV5	tr|Q83QV5|Q83QV5_SHIFL Nitrate/nitrite response regulator (Sensor NarQ) OS=Shigella flexneri GN=narP PE=4 SV=4	4	26.5	23.679	40.114	9253	487	42246	86475	4585	4625	335	1742	15631	48555	263	22553	1.0198	0.872592	0
Q83IH7	sp|Q83IH7|OPGB_SHIFL Phosphoglycerol transferase I OS=Shigella flexneri GN=mdoB PE=3 SV=1	5	8.1	85.453	8.2795	9427	4792	46287	5678	2633	29749	429	2387	19642	4857	24899	2367	1.0199	0.145397	0
P0ADS5	sp|P0ADS5|ZAPA_SHIFL Cell division protein ZapA OS=Shigella flexneri GN=zapA PE=3 SV=1	4	45	12.594	48.311	4156	2629	2877	121	56799	6422	15638	7632	864	13768	73174	6453	1.02	0.0343765	0
P0AE11	sp|P0AE11|AHPC_SHIFL Alkyl hydroperoxide reductase subunit C OS=Shigella flexneri GN=ahpC PE=3 SV=2	14	61	20.761	211.65	21196	144	1791	9345	44868	45477	6742	29141	3161	6868	335	3834	1.02	0.0814189	0
P0AFE7	sp|P0AFE7|NUOK_SHIFL NADH-quinone oxidoreductase subunit K OS=Shigella flexneri GN=nuoK PE=3 SV=1	1	12	10.845	11.268	45145	21917	23228	2232	139	11642	1354	63255	67283	159	529	48582	1.0201	1	0
Q821C1	sp|Q821C1|GSA_SHIFL Glutamate-1-semialdehyde 2,1-aminomutase OS=Shigella flexneri GN=hemL PE=3 SV=1	10	32.2	45.352	110.88	2899	13845	14255	1463	51559	5373	88614	43646	44968	87746	43241	4455	1.0202	0.516175	0
Q83MI0	tr|Q83MI0|Q83MI0_SHIFL Aspartokinase I, homoserine dehydrogenase I OS=Shigella flexneri GN=thrA PE=4 SV=4	16	26.1	89.06	61.139	26781	1332	13479	15386	7724	76654	67575	33867	3378	46378	21953	24425	1.0202	0.235563	0
Q7UBU4;Q83JZ3	tr|Q7UBU4|Q7UBU4_SHIFL Glutamate--cysteine ligase OS=Shigella flexneri GN=gshA PE=3 SV=1;tr|Q83JZ3|Q83JZ3_SHIFL Gamma-glutamate-cysteine ligase OS=Shigella flexneri GN=gshA PE=3 SV=1	9	27	58.315	73.308	72324	3684	3552	33492	16589	1693	2259	11329	173	16773	88857	78869	1.0203	0.918677	0
Q83PY4	sp|Q83PY4|RL4_SHIFL 50S ribosomal protein L4 OS=Shigella flexneri GN=rplD PE=3 SV=1	9	49.3	22.077	167.06	11613	57855	58274	48556	244	24517	4317	21944	21163	24465	1187	12595	1.0203	0.241443	0
Q83Q05	tr|Q83Q05|Q83Q05_SHIFL Protease OS=Shigella flexneri GN=degS PE=4 SV=1	3	8.5	37.611	6.0048	92318	41325	5993	0	0	0	55491	23515	31976	36827	1781	1918	1.0205	0.48234	0
Q83QH5	tr|Q83QH5|Q83QH5_SHIFL Signal recognition particle protein OS=Shigella flexneri GN=ffh PE=3 SV=1	20	54.1	49.773	131.39	11494	56763	58176	6176	3587	31119	24174	11792	12382	2959	14384	14675	1.0207	0.279163	0
P59394	sp|P59394|CAIB_SHIFL Crotonobetainyl-CoA:carnitine CoA-transferase OS=Shigella flexneri GN=caiB PE=3 SV=1	2	9.1	45.096	11.182	29749	13526	16224	1514	5345	5298	84185	33147	5137	1817	4965	5911	1.0208	1	0
P0AAI4	sp|P0AAI4|FTSH_SHIFL ATP-dependent zinc metalloprotease FtsH OS=Shigella flexneri GN=ftsH PE=3 SV=1	22	43.3	70.707	213.83	3669	1494	15729	15491	74841	865	68563	34252	34311	83225	4311	42914	1.0213	0.0187024	0
P0A8M9	sp|P0A8M9|YEEX_SHIFL UPF0265 protein YeeX OS=Shigella flexneri GN=yeeX PE=3 SV=1	7	59.6	12.778	83.754	51223	25894	2533	15966	7951	8614	2344	1445	98991	14913	75436	73692	1.022	0.131384	0
Q83SN7	sp|Q83SN7|RSMH_SHIFL Ribosomal RNA small subunit methyltransferase H OS=Shigella flexneri GN=rsmH PE=3 SV=1	9	37.7	34.858	62.888	3992	15413	15578	1489	7171	69193	77135	37183	39951	91889	45248	4664	1.022	0.488808	0
P0A8M5	sp|P0A8M5|SYT_SHIFL Threonine--tRNA ligase OS=Shigella flexneri GN=thrS PE=3 SV=1	20	32.1	74.013	179.25	26596	13431	13165	15939	8135	784	64599	32241	32358	41971	2715	21256	1.0221	0.364951	0
Q83P53	sp|Q83P53|YJGA_SHIFL UPF0307 protein YjgA OS=Shigella flexneri GN=yjgA PE=3 SV=1	4	26.2	21.433	21.247	92577	45886	46692	26623	13454	13169	3451	15995	18515	31445	16437	158	1.0222	0.821528	0
Q83R17	tr|Q83R17|Q83R17_SHIFL AMP nucleosidase OS=Shigella flexneri GN=amn PE=4 SV=4	5	15.7	54.106	28.432	99376	48578	5798	17337	85881	87487	39299	19537	19763	4274	2453	22287	1.0223	0.421336	0
P0A9D1	sp|P0A9D1|GLPX_SHIFL Fructose-1,6-bisphosphatase class 2 OS=Shigella flexneri GN=glpX PE=3 SV=1	7	22.6	35.852	16.265	23571	11646	11926	1598	576	55224	699	3484	29615	6963	35213	34417	1.023	0.0050921	0
Q83L23	tr|Q83L23|Q83L23_SHIFL Uncharacterized protein OS=Shigella flexneri GN=ydeJ PE=4 SV=1	2	15.7	18.265	2.8745	11934	612	5832	11934	612	5832	0	0	0	0	0	0	1.0232	1	0.0029586
Q83SA3	tr|Q83SA3|Q83SA3_SHIFL Phospho-2-dehydro-3-deoxyheptonate aldolase OS=Shigella flexneri GN=aroG PE=3 SV=1	6	22.6	38.023	23.851	53417	27937	2548	27253	14592	12661	1373	71254	6645	12434	62197	62141	1.0232	0.0242598	0
Q83LC4;Q7UCR0	tr|Q83LC4|Q83LC4_SHIFL DNA topoisomerase OS=Shigella flexneri GN=topA PE=3 SV=4;tr|Q7UCR0|Q7UCR0_SHIFL DNA topoisomerase OS=Shigella flexneri GN=topA PE=3 SV=1	14	23.2	97.533	135.16	49951	23466	26485	22667	1671	11996	12269	53893	6881	1515	7453	7695	1.0233	0.176316	0
Q9AJV8	tr|Q9AJV8|Q9AJV8_SHIFL UshA, probable periplasmic UDP-sugar hydrolase OS=Shigella flexneri GN=ushA PE=3 SV=1	5	14.2	61.199	11.064	12868	4658	82625	1191	38277	72631	98161	42722	55439	79582	3584	44498	1.0233	0.232745	0
Q7UDD0	sp|Q7UDD0|LIPB_SHIFL Octanoyltransferase OS=Shigella flexneri GN=lipB PE=3 SV=2	4	31.9	23.909	37.465	1812	53187	54936	59386	28511	3875	31782	16291	15492	16955	83857	85695	1.0237	0.382322	0
Q83PN3	sp|Q83PN3|DUT_SHIFL Deoxyuridine 5-triphosphate nucleotidohydrolase OS=Shigella flexneri GN=dut PE=3 SV=1	2	19.7	16.387	44.776	38665	18551	2115	2334	1124	121	97891	4789	51	55724	25576	3148	1.0237	0.400704	0
P0AD06	sp|P0AD06|YECA_SHIFL Uncharacterized protein YecA OS=Shigella flexneri GN=yecA PE=4 SV=1	7	48.9	25.039	56.775	42668	2394	18728	14197	69451	72523	12323	59487	63739	16148	1146	5115	1.024	0.371074	0
P61718	sp|P61718|RISB_SHIFL 6,7-dimethyl-8-ribityllumazine synthase OS=Shigella flexneri GN=ribH PE=3 SV=1	6	51.3	16.156	279.65	37196	18113	1984	24518	11776	12742	52944	26921	2623	73838	36441	37397	1.0241	0.420274	0
Q83QU7	tr|Q83QU7|Q83QU7_SHIFL Outer membrane protein 1b (Ibc) OS=Shigella flexneri GN=ompC PE=3 SV=1	16	36.5	41.402	74.826	51644	25956	25688	21745	1929	1815	16247	8286	8381	13653	68182	68345	1.0241	0.266514	0
Q83RT7	tr|Q83RT7|Q83RT7_SHIFL Glutaredoxin 2 OS=Shigella flexneri GN=grxB PE=4 SV=1	7	44.7	24.377	75.194	1459	7193	68691	4115	19731	21419	5371	2938	23763	46373	22864	2359	1.0245	0.757895	0
P30851	sp|P30851|RNR_SHIFL Ribonuclease R OS=Shigella flexneri GN=rnr PE=3 SV=4	23	33.1	92.065	89.559	14787	69574	78299	63494	29362	34132	4734	21886	25454	3739	18326	18713	1.0246	0.164146	0
Q83IK0	sp|Q83IK0|RSGA_SHIFL Putative ribosome biogenesis GTPase RsgA OS=Shigella flexneri GN=rsgA PE=3 SV=2	2	12.3	39.121	13.623	8866	456	4855	47379	265	27314	15214	77598	74544	2613	12231	13781	1.0246	0.276949	0
Q83J54	tr|Q83J54|Q83J54_SHIFL Uncharacterized protein OS=Shigella flexneri GN=yhjJ PE=3 SV=1	14	39.8	55.512	139.41	93783	44787	48996	2745	12988	14416	4227	1964	21163	26151	12735	13416	1.0248	0.0368077	0
Q83L84	tr|Q83L84|Q83L84_SHIFL Uncharacterized protein OS=Shigella flexneri GN=S1509 PE=4 SV=1	5	27.9	18.093	9.22	2556	12688	12818	11316	54588	5857	9393	47438	46492	47977	24854	23123	1.0248	0.0257509	0
Q83MF0	sp|Q83MF0|SPEE_SHIFL Spermidine synthase OS=Shigella flexneri GN=speE PE=3 SV=3	4	22.6	32.321	12.733	99125	529	4735	7738	41942	35366	15995	74126	85825	58213	27352	3861	1.025	0.0355848	0
P68208	sp|P68208|YJBJ_SHIFL UPF0337 protein YjbJ OS=Shigella flexneri GN=yjbJ PE=3 SV=1	5	53.6	8.3252	54.869	16573	8748	7832	85331	45371	3996	3957	2495	18562	4134	21541	19799	1.0251	0.565489	0
P0A3B4	sp|P0A3B4|TYPA_SHIFL GTP-binding protein TypA/BipA OS=Shigella flexneri GN=typA PE=3 SV=1	14	28.7	67.355	151.09	27428	13594	13834	1276	58219	62541	8228	4137	492	71314	36414	349	1.0252	0.275442	0
Q83L67	tr|Q83L67|Q83L67_SHIFL Uncharacterized protein OS=Shigella flexneri GN=yeaD PE=4 SV=4	10	28.9	32.653	85.44	89679	4556	44623	28167	14182	13985	3385	15769	14616	31127	1515	1622	1.0252	0.0298472	0
P0ABA9	sp|P0ABA9|ATPG_SHIFL ATP synthase gamma chain OS=Shigella flexneri GN=atpG PE=3 SV=1	16	67.6	31.577	80.119	22337	1989	11348	89675	43455	4622	73266	3757	3629	6428	29373	3155	1.0253	0.0424808	0
P37792	sp|P37792|WZZB_SHIFL Chain length determinant protein OS=Shigella flexneri GN=wzzB PE=1 SV=1	8	38.2	36.369	42.313	63451	32653	3798	14252	8527	57317	14668	7285	76393	34531	1714	17427	1.0253	0.14159	0
Q99QN9	tr|Q99QN9|Q99QN9_SHIFL ParB OS=Shigella flexneri GN=parB PE=4 SV=1	9	34.7	36.855	157.06	1321	64413	67687	5434	2586	28533	34733	1763	1713	4327	213	2224	1.0253	0.127837	0
P0A9N7	sp|P0A9N7|PFLA_SHIFL Pyruvate formate-lyase 1-activating enzyme OS=Shigella flexneri GN=pflA PE=3 SV=2	6	28	28.204	43.163	58494	3321	28173	25329	1319	12221	1757	88636	8762	15595	8349	72462	1.0257	0.604141	0
Q83PL1	tr|Q83PL1|Q83PL1_SHIFL DNA polymerase III subunit beta OS=Shigella flexneri GN=dnaN PE=3 SV=4	4	14.2	40.602	7.1962	13323	713	63125	64	3234	27699	475	21172	19533	32484	16591	15893	1.0257	0.411248	0
P0A950	sp|P0A950|RIMJ_SHIFL Ribosomal-protein-alanine acetyltransferase OS=Shigella flexneri GN=rimJ PE=3 SV=1	3	16	22.688	3.7217	9124	52196	3944	59314	32522	26792	2242	14827	75925	9558	48467	46591	1.0258	0.578985	0
Q83MN4	sp|Q83MN4|MURG_SHIFL UDP-N-acetylglucosamine--N-acetylmuramyl-(pentapeptide) pyrophosphoryl-undecaprenol N-acetylglucosamine transferase OS=Shigella flexneri GN=murG PE=3 SV=1	10	39.7	37.812	61.3	29937	15348	14589	12151	6425	6189	91437	4667	44767	86422	46388	434	1.0259	0.00151362	0
Q83MK5;Q7UBX1	tr|Q83MK5|Q83MK5_SHIFL Uracil-DNA glycosylase OS=Shigella flexneri GN=ung PE=3 SV=1;tr|Q7UBX1|Q7UBX1_SHIFL Uracil-DNA-glycosylase OS=Shigella flexneri GN=ung PE=3 SV=1	5	26.8	20.512	9.126	13482	65234	69583	94487	4555	48982	1886	92633	95968	2147	1465	114	1.0261	0.302944	0
P0AG92	sp|P0AG92|SECD_SHIFL Protein translocase subunit SecD OS=Shigella flexneri GN=secD PE=3 SV=1	18	32.7	66.631	102.5	1922	93471	96754	88739	43866	44873	53186	26529	26658	483	2376	25224	1.0262	0.198637	0
P68667	sp|P68667|GTRB_SHIFL SfII prophage-derived bactoprenol glucosyl transferase OS=Shigella flexneri GN=gtrB PE=3 SV=1	3	12.6	34.846	8.2802	63412	31282	32131	2576	139	1537	1574	745	76692	27762	13837	13924	1.0262	0.439881	0
Q83PZ1	sp|Q83PZ1|DEF_SHIFL Peptide deformylase OS=Shigella flexneri GN=def PE=3 SV=1	5	28.4	19.342	17.318	12737	64596	62777	3365	16578	16488	5687	26621	2467	4362	21397	22222	1.0263	0.0730824	0
Q83IQ3	tr|Q83IQ3|Q83IQ3_SHIFL Tyrosine aminotransferase OS=Shigella flexneri GN=tyrB PE=3 SV=4	12	43.3	43.591	73.684	41567	2635	2932	15848	8195	76528	1267	676	65944	1349	63641	66852	1.0266	0.37648	0
P0AB11	sp|P0AB11|YMBA_SHIFL Uncharacterized lipoprotein YmbA OS=Shigella flexneri GN=ymbA PE=4 SV=2	4	36.4	20.634	13.942	1547	77781	76918	85934	42757	43177	53743	26944	26799	1522	8795	69422	1.0268	0.515181	0
Q83PP3	tr|Q83PP3|Q83PP3_SHIFL Involved in lipopolysaccharide biosynthesis OS=Shigella flexneri GN=htrL PE=4 SV=1	1	3.9	33.48	2.7518	12442	61563	62856	0	0	0	78511	37979	4532	4598	23584	22324	1.0268	1	0.0036657
P0A8K0	sp|P0A8K0|RHLB_SHIFL ATP-dependent RNA helicase RhlB OS=Shigella flexneri GN=rhlB PE=3 SV=2	9	24.5	47.125	33.909	6754	3688	36365	3491	1593	1988	15456	72371	82188	16697	83583	83389	1.027	0.233867	0
P0AG89	sp|P0AG89|SECB_SHIFL Protein-export protein SecB OS=Shigella flexneri GN=secB PE=3 SV=1	4	36.1	17.277	234.98	2388	166	12428	67552	382	3675	86276	4567	4579	775	35232	41818	1.027	0.278041	0
Q83LN5	tr|Q83LN5|Q83LN5_SHIFL Uncharacterized protein OS=Shigella flexneri GN=ycbL PE=4 SV=1	4	28.4	23.772	13.325	27528	12719	1489	11478	52653	62123	93121	45241	47881	67387	29299	3888	1.027	0.513988	0
P0A8L4	sp|P0A8L4|SYS_SHIFL Serine--tRNA ligase OS=Shigella flexneri GN=serS PE=3 SV=1	16	37.9	48.413	156.25	4215	229	21896	1822	86376	95823	12587	6174	64793	11298	54642	5834	1.0274	0.0999536	0
P0AB57	sp|P0AB57|YCII_SHIFL Protein YciI OS=Shigella flexneri GN=yciI PE=3 SV=1	2	18.4	10.602	2.2125	18446	93284	9118	168	81179	7962	23666	1216	1156	0	0	0	1.0274	1	0.0092199
Q83K76	tr|Q83K76|Q83K76_SHIFL Cysteine synthase OS=Shigella flexneri GN=cysM PE=3 SV=4	10	49.8	32.507	95.549	8274	4734	41969	33797	1691	16896	25233	1283	1315	23673	1175	11923	1.0274	0.0227786	0
P63738	sp|P63738|CARB_SHIFL Carbamoyl-phosphate synthase large chain OS=Shigella flexneri GN=carB PE=3 SV=2	17	21.1	117.85	79.26	32336	14582	17754	15514	74173	8969	79495	36273	43222	88725	35375	5335	1.0275	0.305508	0
Q83IX2	sp|Q83IX2|CYAY_SHIFL Protein CyaY OS=Shigella flexneri GN=cyaY PE=3 SV=1	2	34	12.201	23.997	21697	93396	12357	5999	1897	412	1126	54217	5644	4769	2182	26527	1.0275	0.853461	0
P65835	sp|P65835|RLUD_SHIFL Ribosomal large subunit pseudouridine synthase D OS=Shigella flexneri GN=rluD PE=3 SV=2	6	21.2	37.107	13.158	86655	4642	4613	25421	12268	13153	24386	11384	132	36848	16989	19858	1.0279	0.130526	0
Q83P33	sp|Q83P33|PURA_SHIFL Adenylosuccinate synthetase OS=Shigella flexneri GN=purA PE=3 SV=1	23	54.6	47.314	236.71	56471	27124	29347	1737	8679	89691	17347	81116	92353	2287	1944	11142	1.0281	0.104684	0
Q83Q06	tr|Q83Q06|Q83Q06_SHIFL Uncharacterized protein OS=Shigella flexneri GN=yhcM PE=4 SV=1	3	10.7	43.181	8.6196	1112	57681	53515	61148	33129	2819	383	15239	14844	19965	93124	1652	1.0282	0.134926	0
Q83Q63	tr|Q83Q63|Q83Q63_SHIFL Putative hydrogenase subunit OS=Shigella flexneri GN=S3245 PE=3 SV=1	3	8.6	39.667	6.7316	3458	17144	17364	8789	4219	45791	29	99991	11	57186	2943	27756	1.0282	0.309209	0
P0AES5	sp|P0AES5|GYRA_SHIFL DNA gyrase subunit A OS=Shigella flexneri GN=gyrA PE=1 SV=1	27	34.9	96.962	220.32	2951	14411	151	11461	56169	58436	93661	45393	48268	86836	42544	44293	1.0283	0.0476957	0
P52235	sp|P52235|DSBA_SHIFL Thiol:disulfide interchange protein DsbA OS=Shigella flexneri GN=dsbA PE=1 SV=2	7	42.3	23.105	64.969	1516	76743	74856	47311	2373	23581	455	2817	19237	64234	32196	3238	1.0283	0.0693018	0
Q7UBI8	sp|Q7UBI8|HLDE_SHIFL Bifunctional protein HldE OS=Shigella flexneri GN=hldE PE=3 SV=2	13	38.6	51.128	210.75	13715	69243	6795	51328	2597	25421	4147	2849	2559	44412	22487	21926	1.0284	0.0721679	0
Q83LJ7	tr|Q83LJ7|Q83LJ7_SHIFL O-acetyl-ADP-ribose deacetylase OS=Shigella flexneri GN=ymdB PE=3 SV=1	2	16.9	18.91	67.103	97574	4733	5245	56935	27742	29193	0	0	0	4639	19587	2152	1.0284	1	0
Q83KJ7	sp|Q83KJ7|HIS1_SHIFL ATP phosphoribosyltransferase OS=Shigella flexneri GN=hisG PE=3 SV=2	5	23.7	33.412	20.912	45969	24222	21747	2331	12623	148	1163	5949	56539	11335	56491	56857	1.0285	0.829846	0
Q83PI2	tr|Q83PI2|Q83PI2_SHIFL UDP-N-acetylglucosamine 2-epimerase OS=Shigella flexneri GN=wecB PE=3 SV=1	1	3.6	43.604	2.2253	299	187	193	94588	4679	4859	598	24573	2647	64331	3221	34111	1.0286	1	0.0085288
Q83K86	sp|Q83K86|GLK_SHIFL Glucokinase OS=Shigella flexneri GN=glk PE=3 SV=1	7	31.8	34.772	18.334	82958	41727	41232	1254	61243	59292	39322	18988	2334	31583	16615	14968	1.0287	0.292377	0
Q83LU9	tr|Q83LU9|Q83LU9_SHIFL Putative ATP-dependent RNA helicase OS=Shigella flexneri GN=rhlE PE=3 SV=1	6	23.6	45.19	17.275	6828	34571	33457	2869	1457	14183	26774	13331	13443	12564	67337	5838	1.0287	0.341542	0
Q83PV4	sp|Q83PV4|GLGA_SHIFL Glycogen synthase OS=Shigella flexneri GN=glgA PE=3 SV=1	10	28.5	52.781	59.503	96865	47897	48969	34599	16718	17881	35248	17568	1768	2718	13611	1347	1.0288	0.0245652	0
Q83PZ0	sp|Q83PZ0|FMT_SHIFL Methionyl-tRNA formyltransferase OS=Shigella flexneri GN=fmt PE=3 SV=1	8	37.1	34.183	89.715	47777	23576	2421	19836	985	99859	15849	77288	8122	1292	59974	6945	1.0288	0.465013	0
Q83RS7	tr|Q83RS7|Q83RS7_SHIFL Malonyl CoA-acyl carrier protein transacylase OS=Shigella flexneri GN=fabD PE=3 SV=1	9	39.8	32.407	149.28	16583	7918	86815	629	3576	31514	68565	31753	36812	35178	16689	18489	1.0289	0.384074	0
Q83S79	sp|Q83S79|FUR_SHIFL Ferric uptake regulation protein OS=Shigella flexneri GN=fur PE=3 SV=1	5	37.8	16.724	18.598	69931	3541	34521	38923	19717	1926	13689	66923	6997	17319	96	83182	1.0289	0.365675	0
Q83JX9	sp|Q83JX9|CYSC_SHIFL Adenylyl-sulfate kinase OS=Shigella flexneri GN=cysC PE=3 SV=1	1	6.5	22.351	29.173	175	4928	58472	46377	2218	26159	2524	12491	12534	3698	16319	19779	1.029	0.469535	0
Q83P37	tr|Q83P37|Q83P37_SHIFL Fumarate reductase, anaerobic, flavoprotein subunit OS=Shigella flexneri GN=frdA PE=4 SV=1	19	36.4	65.969	211.83	433	19553	248	15671	76467	8239	11569	57759	57934	12793	6137	66623	1.029	0.296203	0
Q83IK2	tr|Q83IK2|Q83IK2_SHIFL Uncharacterized protein OS=Shigella flexneri GN=yjeJ PE=4 SV=4	4	15.2	32.966	3.9368	42721	21177	21544	22129	144	11725	66675	36193	3482	13925	71539	67711	1.0292	0.911613	0
P37780	sp|P37780|RMLC_SHIFL dTDP-4-dehydrorhamnose 3,5-epimerase OS=Shigella flexneri GN=rfbC PE=3 SV=1	6	41.4	20.822	39.007	64279	31363	32916	28152	13571	14581	22476	1884	11592	1365	6975	67428	1.0294	0.153635	0
P0A6N7	sp|P0A6N7|EFP_SHIFL Elongation factor P OS=Shigella flexneri GN=efp PE=3 SV=2	3	21.8	20.591	28.972	14795	7419	73837	4346	21421	21984	58747	28331	3415	45794	24357	21437	1.0297	0.144241	0
P0AE55	sp|P0AE55|BCP_SHIFL Putative peroxiredoxin bcp OS=Shigella flexneri GN=bcp PE=3 SV=1	3	30.8	17.634	66.03	14185	69435	72412	42668	21692	2976	4868	2398	24628	557	23763	2687	1.0298	0.360944	0
Q83K43	sp|Q83K43|ISPG_SHIFL 4-hydroxy-3-methylbut-2-en-1-yl diphosphate synthase OS=Shigella flexneri GN=ispG PE=3 SV=1	15	50.4	40.967	92.532	1525	86	72499	82977	41524	41453	42933	2555	17429	26594	12977	13617	1.0298	0.0381186	0
Q83LP1	sp|Q83LP1|KCY_SHIFL Cytidylate kinase OS=Shigella flexneri GN=cmk PE=3 SV=1	5	28.2	24.76	44.562	3911	18774	2236	15537	72421	82949	88221	4453	44168	14652	7127	75245	1.0302	0.0326615	0
Q83IV8	tr|Q83IV8|Q83IV8_SHIFL Uncharacterized protein OS=Shigella flexneri GN=yihD PE=1 SV=4	7	71.9	10.307	133.48	1857	53577	5499	4273	281	2192	3265	1528	15238	3829	18468	1956	1.0305	0.222665	0
P0A8T9	sp|P0A8T9|RPOC_SHIFL DNA-directed RNA polymerase subunit beta OS=Shigella flexneri GN=rpoC PE=3 SV=1	65	53.8	155.16	323.31	25646	12257	13389	96142	4585	5337	77459	36656	483	82856	418	42748	1.0306	0.138562	0
Q83QL3	tr|Q83QL3|Q83QL3_SHIFL Exopolyphosphatase OS=Shigella flexneri GN=ppx PE=4 SV=1	9	24.6	58.149	22.028	1766	84267	86397	8253	39495	438	36542	18485	1857	51619	26287	25332	1.0306	0.392029	0
Q83MM7	sp|Q83MM7|TOLB_SHIFL Protein TolB OS=Shigella flexneri GN=tolB PE=3 SV=2	7	19.5	45.949	91.38	81297	4125	447	41213	2179	19423	22461	11144	11317	17623	83162	9371	1.0308	0.832681	0
P0AFZ0	sp|P0AFZ0|SEQA_SHIFL Negative modulator of initiation of replication OS=Shigella flexneri GN=seqA PE=3 SV=1	5	40.3	20.315	34.142	29766	14435	15331	2111	13	1171	4954	2595	23149	37593	18144	1945	1.0309	0.0979823	0
P0A8V5	sp|P0A8V5|RPOB_SHIFL DNA-directed RNA polymerase subunit beta OS=Shigella flexneri GN=rpoB PE=3 SV=1	65	58	150.63	323.31	2355	137	99844	73735	36167	37568	64945	34424	3522	64867	33113	31754	1.0311	0.0509105	0
P0AFG2	sp|P0AFG2|NUSG_SHIFL Transcription termination/antitermination protein NusG OS=Shigella flexneri GN=nusG PE=3 SV=2	9	61.3	20.531	70.151	57896	27293	363	16587	7748	88389	1766	84462	91596	2373	1199	1264	1.0313	0.0720252	0
Q83K45	tr|Q83K45|Q83K45_SHIFL Uncharacterized protein OS=Shigella flexneri GN=S2731 PE=4 SV=1	8	61.7	22.122	111.16	89433	4368	45754	36179	17246	18933	32958	15897	1761	2296	1537	97597	1.0313	0.143265	0
Q83IR9	sp|Q83IR9|PUR9_SHIFL Bifunctional purine biosynthesis protein PurH OS=Shigella flexneri GN=purH PE=3 SV=1	16	35.5	57.358	159.41	94927	46615	48312	32276	15559	16718	3649	17998	18492	2616	1359	1312	1.0315	0.156838	0
Q83QG3	tr|Q83QG3|Q83QG3_SHIFL Putative phosphatase OS=Shigella flexneri GN=yqaB PE=4 SV=1	3	33	20.755	15.054	1938	8645	1974	6484	32751	3289	48336	9297	39127	7725	38684	38521	1.0315	1	0
Q83SG6	tr|Q83SG6|Q83SG6_SHIFL Protein-export membrane protein SecF OS=Shigella flexneri GN=secF PE=3 SV=4	4	20.1	35.412	39.286	16817	85127	8346	15617	8223	75943	6855	2794	41457	51514	21944	2957	1.0316	1	0
Q83K01	tr|Q83K01|Q83K01_SHIFL Uncharacterized protein OS=Shigella flexneri GN=ygaU PE=4 SV=4	9	73.8	16.036	126.06	27121	13813	1337	11435	55454	58899	86186	45441	4746	7668	37239	33429	1.032	0.208878	0
P0A7B4	sp|P0A7B4|PPNK_SHIFL Probable inorganic polyphosphate/ATP-NAD kinase OS=Shigella flexneri GN=ppnK PE=3 SV=1	1	4.8	32.566	3.9227	12522	6539	64678	66918	31524	35394	24438	11928	1251	3386	1786	16774	1.0321	1	0
Q83LT9	tr|Q83LT9|Q83LT9_SHIFL Uncharacterized protein OS=Shigella flexneri GN=ybiS PE=4 SV=1	7	39.9	33.306	95.914	87582	43294	44288	28975	13755	1522	2284	1859	11225	36523	1868	17843	1.0321	0.314032	0
P0AAC3	sp|P0AAC3|USPE_SHIFL Universal stress protein E OS=Shigella flexneri GN=uspE PE=3 SV=2	8	36.7	35.706	84.514	12842	62175	66248	4278	2544	21534	29769	14246	15523	56575	27385	29191	1.0322	0.749082	0
Q83MM1	tr|Q83MM1|Q83MM1_SHIFL Probable formate transporter (Formate channel 1) OS=Shigella flexneri GN=focA PE=4 SV=4	2	6	31.036	7.2115	97364	4443	52962	45818	2366	25453	18946	85511	1395	326	15486	17114	1.0323	0.552274	0
Q83S09	tr|Q83S09|Q83S09_SHIFL Putative nucleotide di-P-sugar epimerase or dehydratase OS=Shigella flexneri GN=S0864 PE=4 SV=4	1	5.4	39.581	4.2322	43523	21933	21591	49371	24132	2524	24946	12774	12171	13641	67453	68953	1.0327	0.491632	0
P0A3M0	sp|P0A3M0|KITH_SHIFL Thymidine kinase OS=Shigella flexneri GN=tdk PE=3 SV=1	4	30.2	23.398	21.324	18726	93679	93582	5834	31672	26668	68677	33658	3519	6244	28349	31895	1.0328	0.700306	0
Q83RL9	tr|Q83RL9|Q83RL9_SHIFL Putative oxidoreductase OS=Shigella flexneri GN=yciW PE=4 SV=4	5	16.3	42.213	13.216	89984	43997	45986	4767	21944	25123	22337	12448	98897	258	9656	1974	1.0328	0.735272	0
P0ADP1	sp|P0ADP1|YIGB_SHIFL Flavin mononucleotide phosphatase YigB OS=Shigella flexneri GN=yigB PE=3 SV=1	2	19.7	27.122	3.657	1511	4386	6227	35443	15979	19464	436	1882	24239	2661	82871	18323	1.0329	1	0
P0A7J6	sp|P0A7J6|RL10_SHIFL 50S ribosomal protein L10 OS=Shigella flexneri GN=rplJ PE=3 SV=2	6	38.8	17.711	98.913	1754	54176	53365	44145	2234	2185	32794	16475	16318	361	15361	15241	1.033	0.18806	0
P0ACJ3	sp|P0ACJ3|LRP_SHIFL Leucine-responsive regulatory protein OS=Shigella flexneri GN=lrp PE=3 SV=2	4	25.6	18.887	35.484	49239	23658	25581	27529	1297	14559	1362	47952	55665	11348	58933	54551	1.033	0.271421	0
Q83K49	tr|Q83K49|Q83K49_SHIFL Polyphosphate kinase OS=Shigella flexneri GN=ppk PE=3 SV=4	12	23.1	80.431	92.69	27485	13566	13919	186	48996	51867	88627	44761	43866	85358	4191	43457	1.0331	0.0300635	0
Q7ZAM1	sp|Q7ZAM1|MUKB_SHIFL Chromosome partition protein MukB OS=Shigella flexneri GN=mukB PE=3 SV=1	23	19.7	170.3	120.83	79281	3862	4679	36861	176	19261	256	1124	1436	2186	1878	1983	1.0332	0.29439	0
Q83QE0	sp|Q83QE0|CYSI_SHIFL Sulfite reductase [NADPH] hemoprotein beta-component OS=Shigella flexneri GN=cysI PE=3 SV=3	22	42.8	63.987	323.31	3361	14765	15596	13424	6567	6857	89319	43154	46164	851	38828	41224	1.0336	0.255022	0
Q83LY7	tr|Q83LY7|Q83LY7_SHIFL Uncharacterized protein OS=Shigella flexneri GN=ybfF PE=4 SV=1	5	31.1	28.446	24.329	15374	72331	81412	18899	96767	92222	39112	21111	181	95732	41543	54188	1.0337	0.196811	0
Q83S13	tr|Q83S13|Q83S13_SHIFL Arginine 3rd transport system periplasmic binding protein OS=Shigella flexneri GN=artJ PE=3 SV=4	4	23	26.872	5.441	5665	281	2855	37334	18444	1889	17758	9758	86826	97283	4975	4828	1.0338	0.112677	0
Q83RC0	sp|Q83RC0|ADD_SHIFL Adenosine deaminase OS=Shigella flexneri GN=add PE=3 SV=1	6	28.5	36.393	30.371	33142	15446	17696	112	53718	56297	1388	44741	59138	11753	562	61528	1.0339	0.513422	0
Q83P85	tr|Q83P85|Q83P85_SHIFL Quinone oxidoreductase OS=Shigella flexneri GN=qor PE=4 SV=4	10	46.8	35.167	143.56	68955	3483	34152	1458	73348	71732	22197	1937	1126	3225	16531	15719	1.034	0.0321625	0
Q99Q00	tr|Q99Q00|Q99Q00_SHIFL ORF48 OS=Shigella flexneri GN=ORF48 PE=4 SV=1	4	49	11.689	14.326	96575	4543	51171	19713	9472	1243	3539	1687	14452	46322	19846	26476	1.0341	0.278139	0
Q83LM5;Q7UD18	tr|Q83LM5|Q83LM5_SHIFL Putative ATP-dependent protease OS=Shigella flexneri GN=SF0955 PE=4 SV=1;tr|Q7UD18|Q7UD18_SHIFL Putative ATP-dependent protease OS=Shigella flexneri GN=S1021 PE=4 SV=1	5	13.1	65.856	11.236	61838	335	31489	58765	28898	29868	5964	31127	28513	24766	1147	13358	1.0344	0.231219	0
Q83JB9	tr|Q83JB9|Q83JB9_SHIFL Peptidyl-prolyl cis-trans isomerase OS=Shigella flexneri GN=fkpA PE=4 SV=1	17	53.3	28.928	323.31	11718	56423	6754	32869	15943	16925	47838	23556	24281	36471	16924	19547	1.0348	0.0562811	0
Q83L32	tr|Q83L32|Q83L32_SHIFL Phosphoenolpyruvate synthase OS=Shigella flexneri GN=ppsA PE=3 SV=1	21	31.1	87.407	323.31	22551	11127	11425	74391	35526	38865	8481	42185	42625	66313	33556	32757	1.0349	0.368602	0
Q83P00	sp|Q83P00|DEOD_SHIFL Purine nucleoside phosphorylase DeoD-type OS=Shigella flexneri GN=deoD PE=3 SV=4	5	17.6	25.936	38.028	92723	43459	49264	61179	27575	3365	18267	93152	89518	13277	65695	6776	1.0349	0.941365	0
P0AG33	sp|P0AG33|RHO_SHIFL Transcription termination factor Rho OS=Shigella flexneri GN=rho PE=3 SV=1	22	56.8	47.004	239.96	4126	19968	21238	2355	98652	1489	1162	57352	5867	92494	43679	48814	1.035	0.0474832	0
P59619	sp|P59619|ARLY_SHIFL Argininosuccinate lyase OS=Shigella flexneri GN=argH PE=3 SV=1	5	17.7	50.346	12.719	52526	27176	2535	1245	56345	6411	1691	48576	58333	2979	16684	1316	1.035	0.930286	0
Q83JA0	tr|Q83JA0|Q83JA0_SHIFL Uncharacterized protein OS=Shigella flexneri GN=yrfE PE=3 SV=1	1	9.1	21.18	14.979	28216	13582	14634	99114	46738	52376	29618	14261	15357	15343	74824	7863	1.0353	1	0
P0A6T8	sp|P0A6T8|GCH1_SHIFL GTP cyclohydrolase 1 OS=Shigella flexneri GN=folE PE=3 SV=2	9	48.6	24.83	126.06	14822	739	77827	8628	4382	4246	3497	13725	21182	32683	16284	16399	1.0356	0.285093	0
P0ABB3	sp|P0ABB3|ATPA_SHIFL ATP synthase subunit alpha OS=Shigella flexneri GN=atpA PE=3 SV=1	25	57.9	55.221	323.31	28211	1385	14361	86321	41976	44346	1884	54858	53979	86953	41666	45286	1.0356	0.309142	0
O51824	sp|O51824|NRDR_SHIFL Transcriptional repressor NrdR OS=Shigella flexneri GN=nrdR PE=3 SV=2	2	16.1	17.277	9.0316	14288	6668	76274	59293	27714	31578	3967	1881	286	43918	284	23835	1.0358	0.952122	0
P0ABI7	sp|P0ABI7|CORA_SHIFL Magnesium transport protein CorA OS=Shigella flexneri GN=corA PE=3 SV=1	8	50.9	36.589	68.105	1198	6568	58511	45274	2419	21255	4646	2337	23154	27345	13242	1413	1.0362	0.850058	0
Q7UBU6	tr|Q7UBU6|Q7UBU6_SHIFL Regulator of plasmid mcrB operon (Microcin B17 synthesis) OS=Shigella flexneri GN=emrR PE=4 SV=1	3	14.8	20.562	39.388	3152	1558	15994	1736	52772	54587	88641	41596	4744	1192	6712	5836	1.0363	0.12197	0
P28901	sp|P28901|FENR_SHIFL Ferredoxin--NADP reductase OS=Shigella flexneri GN=fpr PE=3 SV=3	6	32.3	27.699	17.087	94796	49432	45364	22375	11264	1111	35146	18976	1617	37275	19191	1884	1.0365	0.661815	0
P18013	sp|P18013|IPAD_SHIFL Invasin IpaD OS=Shigella flexneri GN=ipaD PE=1 SV=1	15	57.2	36.638	323.31	59498	26899	326	21498	134	11194	1896	89153	9994	1994	76795	11415	1.0371	0.0313433	0
Q83QK5	sp|Q83QK5|PEPB_SHIFL Peptidase B OS=Shigella flexneri GN=pepB PE=3 SV=1	12	38.9	46.242	104.58	93162	45195	47967	38898	1921	19697	27924	13825	1499	2634	12169	14171	1.0376	0.126965	0
Q83RG5	sp|Q83RG5|NADE_SHIFL NH(3)-dependent NAD(+) synthetase OS=Shigella flexneri GN=nadE PE=3 SV=1	13	59.3	30.795	86.121	94663	4712	47651	52164	25954	2621	2224	99534	1271	22275	1114	1117	1.0376	0.452389	0
Q83KZ5	tr|Q83KZ5|Q83KZ5_SHIFL Uncharacterized protein OS=Shigella flexneri GN=S1757 PE=4 SV=1	13	52.2	33.872	111.64	23531	1179	11822	98345	5691	47654	61533	327	31327	75434	36194	3924	1.0377	0.177357	0
Q83PN1	tr|Q83PN1|Q83PN1_SHIFL Putative alpha helix protein OS=Shigella flexneri GN=yicC PE=4 SV=1	12	39	33.159	47.628	35587	1815	17572	16448	81932	82553	74696	3664	3856	11669	61578	5517	1.0381	0.163444	0
Q83RR9	sp|Q83RR9|NAGK_SHIFL N-acetyl-D-glucosamine kinase OS=Shigella flexneri GN=nagK PE=3 SV=1	1	3	32.986	4.2454	36633	16743	1989	2158	117	11563	75847	35188	4659	74682	3272	4269	1.0381	1	0
P0A737	sp|P0A737|MINE_SHIFL Cell division topological specificity factor OS=Shigella flexneri GN=minE PE=3 SV=1	5	73.9	10.235	19.188	36177	1569	2487	11166	5581	5586	12676	59566	67193	12335	41536	81819	1.0384	0.144216	0
P0A861	sp|P0A861|TPIS_SHIFL Triosephosphate isomerase OS=Shigella flexneri GN=tpiA PE=3 SV=1	13	54.9	26.972	133.19	5869	25671	25198	12941	67519	61888	2762	1713	149	17167	8258	8968	1.0384	0.0201953	0
Q83RY3	tr|Q83RY3|Q83RY3_SHIFL Aminopeptidase N OS=Shigella flexneri GN=pepN PE=4 SV=1	19	26.9	99.023	145.41	54998	27287	2771	12386	61743	62115	17118	83151	8833	25493	12798	12695	1.0385	0.203968	0
P68685	sp|P68685|RS21_SHIFL 30S ribosomal protein S21 OS=Shigella flexneri GN=rpsU PE=3 SV=2	7	50.7	8.4999	42.832	6797	33234	34673	3578	14934	15644	22617	1943	11674	14712	73574	73548	1.0386	0.0271757	0
Q83PC7	sp|Q83PC7|MURB_SHIFL UDP-N-acetylenolpyruvoylglucosamine reductase OS=Shigella flexneri GN=murB PE=3 SV=1	4	14.6	37.785	3.8025	61427	29561	31866	553	24214	26289	4379	2712	2377	65453	32759	32694	1.0387	1	0
P0A9X0	sp|P0A9X0|YRDA_SHIFL Protein YrdA OS=Shigella flexneri GN=yrdA PE=3 SV=1	6	41.8	20.245	44.342	21772	1456	11316	12143	618	61416	46854	2223	2465	49428	22335	2793	1.0389	0.102825	0
Q83PQ3;Q7UAY8	tr|Q83PQ3|Q83PQ3_SHIFL Selenocysteinyl-tRNA-specific translation factor OS=Shigella flexneri GN=selB PE=4 SV=1;tr|Q7UAY8|Q7UAY8_SHIFL Selenocysteinyl-tRNA-specific translation factor OS=Shigella flexneri GN=selB PE=4 SV=1	5	12.1	68.878	26.768	141	54832	49265	27345	14924	12422	48953	2533	23623	27798	14578	1322	1.0389	0.951529	0
Q83JX8	sp|Q83JX8|CYSN_SHIFL Sulfate adenylyltransferase subunit 1 OS=Shigella flexneri GN=cysN PE=3 SV=1	19	45.7	52.65	244.34	42387	2372	2215	16241	7898	83427	1596	7431	8532	115	5435	56195	1.0389	0.0145471	0
P0AEI9	sp|P0AEI9|NUDJ_SHIFL Phosphatase NudJ OS=Shigella flexneri GN=nudJ PE=3 SV=1	2	24.2	17.433	4.7656	4882	2341	2541	785	35279	3557	124	56435	67566	21397	1117	1228	1.0396	0.262494	0
P0AF23	sp|P0AF23|NAGC_SHIFL N-acetylglucosamine repressor OS=Shigella flexneri GN=nagC PE=3 SV=1	5	15	44.541	36.599	2991	16691	13219	35595	16647	18948	16766	1148	66185	95844	48787	4757	1.0396	0.568058	0
P0A8M2	sp|P0A8M2|SYN_SHIFL Asparagine--tRNA ligase OS=Shigella flexneri GN=asnS PE=3 SV=2	19	41.2	52.57	161.92	46381	22779	2362	19737	98937	98437	1445	69345	75153	12194	5951	62431	1.0398	0.0657059	0
P0A7U6	sp|P0A7U6|RS19_SHIFL 30S ribosomal protein S19 OS=Shigella flexneri GN=rpsS PE=3 SV=2	5	48.9	10.43	42.443	12635	63132	63215	61159	3174	29455	38448	18521	19927	26739	1296	13832	1.0399	0.124195	0
P0A9P3	sp|P0A9P3|DLDH_SHIFL Dihydrolipoyl dehydrogenase OS=Shigella flexneri GN=lpdA PE=3 SV=2	20	47.9	50.688	206.75	48982	2361	2592	24891	1176	1313	1253	5919	65837	11588	53821	6264	1.0399	0.0326065	0
P0ABV1	sp|P0ABV1|TOLQ_SHIFL Protein TolQ OS=Shigella flexneri GN=tolQ PE=3 SV=1	2	13	25.597	21.283	8882	42523	4628	56685	26828	29857	6338	2875	34963	25813	12887	12926	1.0406	0.343122	0
Q7UB41;Q83IX3	tr|Q7UB41|Q7UB41_SHIFL Uroporphyrinogen III methylase OS=Shigella flexneri GN=hemX PE=4 SV=1;tr|Q83IX3|Q83IX3_SHIFL Uroporphyrinogen III methylase OS=Shigella flexneri GN=hemX PE=4 SV=1	14	55.4	43.469	323.31	1769	52749	54943	55	24386	26114	2572	12219	12852	3212	16144	15976	1.041	0.112814	0
Q83LT8	tr|Q83LT8|Q83LT8_SHIFL Putative ATP-binding component of a transport system OS=Shigella flexneri GN=ybiT PE=4 SV=1	9	25.5	59.871	70.252	5425	2566	25359	25326	126	12726	1369	6611	789	1149	58655	55436	1.0413	0.238643	0
Q83MF6	sp|Q83MF6|FTSZ_SHIFL Cell division protein FtsZ OS=Shigella flexneri GN=ftsZ PE=3 SV=2	16	55.9	40.087	268.34	4788	2388	24721	2171	977	141	98766	46255	52511	1776	8692	9684	1.0413	0.0147982	0
P0A6Q2	sp|P0A6Q2|ENO_SHIFL Enolase OS=Shigella flexneri GN=eno PE=3 SV=2	23	70.4	45.654	323.31	59197	28531	3666	1627	75836	86239	23977	11785	12192	1913	91629	98499	1.0414	0.00802334	0
Q7UDU1	sp|Q7UDU1|DNAJ_SHIFL Chaperone protein DnaJ OS=Shigella flexneri GN=dnaJ PE=3 SV=3	6	14.1	41.139	65.265	35334	1673	1864	25861	12165	13695	42926	19981	22945	5181	25667	26143	1.0414	0.678084	0
P0A893	sp|P0A893|TUSA_SHIFL Sulfurtransferase TusA OS=Shigella flexneri GN=tusA PE=3 SV=1	2	44.4	9.0945	15.313	69533	33616	35917	25678	11985	13693	18117	94151	8716	25738	12216	13522	1.0415	0.993321	0
Q83R40;Q7UAB0	tr|Q83R40|Q83R40_SHIFL Cytoplasmic alpha-amylase OS=Shigella flexneri GN=amyA PE=4 SV=1;tr|Q7UAB0|Q7UAB0_SHIFL Cytoplasmic alpha-amylase OS=Shigella flexneri GN=amyA PE=4 SV=1	4	9.3	56.575	32.378	95527	4729	48498	48859	24128	24731	27399	13821	13579	19269	986	1188	1.0415	0.512264	0
Q83SR5;Q7UDU4	tr|Q83SR5|Q83SR5_SHIFL Threonine synthase OS=Shigella flexneri GN=thrC PE=4 SV=1;tr|Q7UDU4|Q7UDU4_SHIFL Threonine synthase OS=Shigella flexneri GN=thrC PE=4 SV=1	12	45.3	47.218	103.81	876	42339	44721	3716	1816	199	32869	15889	1698	1786	84341	86516	1.0415	0.0550104	0
Q83Q11;Q7UBF3	tr|Q83Q11|Q83Q11_SHIFL Glutamate synthase, large subunit OS=Shigella flexneri GN=gltB PE=4 SV=1;tr|Q7UBF3|Q7UBF3_SHIFL Glutamate synthase, large subunit OS=Shigella flexneri GN=gltB PE=4 SV=1	26	25.1	167.28	184.51	142	49826	54377	6241	2968	31173	22414	188	11534	21548	98778	1167	1.0418	0.0588128	0
Q83J63	tr|Q83J63|Q83J63_SHIFL Uncharacterized protein OS=Shigella flexneri GN=yhiR PE=4 SV=4	6	30.7	31.862	24.678	58151	2784	3311	21697	1277	1142	21916	142	11874	14538	752	7177	1.0418	0.2899	0
Q83Q65	tr|Q83Q65|Q83Q65_SHIFL Hydrogenase-2 component OS=Shigella flexneri GN=hybD PE=4 SV=1	2	15.2	17.781	4.2557	2771	1369	142	72855	37754	351	63516	33812	2974	71339	32123	39216	1.0418	1	0
Q83Q93	sp|Q83Q93|SPEA_SHIFL Biosynthetic arginine decarboxylase OS=Shigella flexneri GN=speA PE=3 SV=2	12	24.6	74.367	96.333	94424	4346	5118	44912	2926	23986	24574	1165	1351	24938	11415	13523	1.0418	0.08084	0
Q8VSL8	tr|Q8VSL8|Q8VSL8_SHIFL OspC2 OS=Shigella flexneri GN=ospC2 PE=4 SV=1	18	34.1	55.55	85.463	24423	1252	12371	154	48332	52213	48384	2456	24328	95296	48128	47168	1.0418	0.438655	0
P0AF05	sp|P0AF05|MOG_SHIFL Molybdopterin adenylyltransferase OS=Shigella flexneri GN=mog PE=3 SV=1	3	18.5	21.222	7.8801	19898	1292	9659	13436	7488	63868	31425	15197	16228	33196	17233	15962	1.0422	0.554894	0
P69410	sp|P69410|RCSB_SHIFL Capsular synthesis regulator component B OS=Shigella flexneri GN=rcsB PE=3 SV=1	10	61.6	23.67	94.9	6484	31111	33693	18129	835	97793	28861	14375	14486	17813	83864	9427	1.0422	0.647519	0
Q9R3W8;Q83M70;Q8VSB2;Q83KK5	tr|Q9R3W8|Q9R3W8_SHIFL IS600 OS=Shigella flexneri GN=S0317 PE=4 SV=1;tr|Q83M70|Q83M70_SHIFL IS600 ORF1 OS=Shigella flexneri GN=SF0318 PE=4 SV=1;tr|Q8VSB2|Q8VSB2_SHIFL IS600 ORF1 OS=Shigella flexneri GN=CP0242 PE=4 SV=1;tr|Q83KK5|Q83KK5_SHIFL IS600 ORF1 OS=	4	49	11.194	52.655	5543	2616	29415	1487	66346	82352	25234	1234	132	15327	7347	79798	1.0424	0.139578	0
P0ACC0	sp|P0ACC0|HEMY_SHIFL Protein HemY OS=Shigella flexneri GN=hemY PE=3 SV=1	8	29.6	45.244	34.617	37	13971	1636	1131	55347	57659	9571	3912	5156	96494	45354	5114	1.0427	0.463143	0
P0A716	sp|P0A716|KDSA_SHIFL 2-dehydro-3-deoxyphosphooctonate aldolase OS=Shigella flexneri GN=kdsA PE=3 SV=1	11	45.1	30.832	32.423	12797	6438	63661	56611	2836	28575	36715	18889	17826	34644	17383	1726	1.0428	0.350923	0
Q83LI4	tr|Q83LI4|Q83LI4_SHIFL Uncharacterized protein OS=Shigella flexneri GN=yceD PE=4 SV=1	3	15	19.343	12.879	1697	75926	8548	96193	45517	5677	32227	14878	17349	32553	15531	1722	1.0428	0.395401	0
Q83RP2	tr|Q83RP2|Q83RP2_SHIFL Ribose-phosphate pyrophosphokinase OS=Shigella flexneri GN=prsA PE=3 SV=4	10	39.7	34.188	90.608	2959	14542	1548	15319	74741	78451	69143	3453	3464	73563	36172	37392	1.0428	0.0599991	0
Q83RP9;Q83RQ0	sp|Q83RP9|EMTA_SHIFL Endo-type membrane-bound lytic murein transglycosylase A OS=Shigella flexneri GN=emtA PE=3 SV=2;sp|Q83RQ0|EMTAL_SHIFL Endo-type membrane-bound lytic murein transglycosylase A-like protein OS=Shigella flexneri GN=emtA2 PE=3 SV=1	2	12.3	22.212	4.6497	35697	17872	17825	0	0	0	1735	78824	94224	18393	9991	8424	1.043	0.175652	0
Q83RG2	tr|Q83RG2|Q83RG2_SHIFL Putative phosphatase OS=Shigella flexneri GN=yniC PE=4 SV=1	5	31.5	24.329	48.382	72974	36338	36637	3674	18419	18285	1713	84364	86665	19168	9482	96858	1.0431	0.0417267	0
P64589	sp|P64589|YQJI_SHIFL Uncharacterized protein YqjI OS=Shigella flexneri GN=yqjI PE=4 SV=1	5	31.4	23.401	7.9065	18143	88755	92677	13833	68161	7167	23861	11245	12617	19243	935	98934	1.0433	0.88141	0
Q83S36	sp|Q83S36|YBHG_SHIFL UPF0194 membrane protein YbhG OS=Shigella flexneri GN=ybhG PE=3 SV=1	5	25	36.474	19.531	16924	8841	81198	11544	6999	54444	2561	11453	1368	28734	15589	13145	1.0435	0.226593	0
P0A7F2	sp|P0A7F2|PYRH_SHIFL Uridylate kinase OS=Shigella flexneri GN=pyrH PE=3 SV=2	4	28.2	25.97	38.413	38548	19644	1894	1974	95767	94971	31532	1594	16438	16321	85577	77629	1.0436	0.803246	0
Q83JB4	tr|Q83JB4|Q83JB4_SHIFL Uncharacterized protein OS=Shigella flexneri GN=yhfG PE=4 SV=1	2	36.4	6.6676	4.7997	45967	21888	2479	18746	83629	1383	1472	72882	74138	12519	62368	62818	1.0437	0.890696	0
Q83LM1	tr|Q83LM1|Q83LM1_SHIFL Uncharacterized protein OS=Shigella flexneri GN=S1033 PE=4 SV=1	4	43.9	16.654	38	67532	33388	34144	2589	1237	13439	32467	16876	15591	92555	41414	51141	1.0437	0.330864	0
Q83M02	tr|Q83M02|Q83M02_SHIFL Galactose-1-phosphate uridylyltransferase OS=Shigella flexneri GN=galT PE=3 SV=1	5	16.4	39.569	6.5553	88782	35553	53229	44359	15381	28978	17226	72544	99718	27196	12917	14279	1.0442	0.267655	0
P0AG62	sp|P0AG62|RS14_SHIFL 30S ribosomal protein S14 OS=Shigella flexneri GN=rpsN PE=3 SV=2	8	54.5	11.58	101.71	2694	13218	13723	8951	4387	46423	8373	448	4325	96819	4942	47778	1.0443	0.0491492	0
P64177	sp|P64177|MACA_SHIFL Macrolide-specific efflux protein MacA OS=Shigella flexneri GN=macA PE=3 SV=1	2	5.7	40.638	7.9974	11513	57158	57975	69447	3518	34267	91814	47797	4417	3655	17198	1937	1.0445	1	0
Q83RA1	sp|Q83RA1|AROD_SHIFL 3-dehydroquinate dehydratase OS=Shigella flexneri GN=aroD PE=3 SV=1	7	37.7	27.517	13.585	1848	953	9358	43313	21338	21975	6564	31418	33646	7577	37748	37959	1.0445	0.171071	0
Q83MC8	sp|Q83MC8|SYP_SHIFL Proline--tRNA ligase OS=Shigella flexneri GN=proS PE=3 SV=4	25	57.9	63.622	323.31	28967	14269	14698	12611	6315	6396	87115	42856	44259	76448	3682	39628	1.0448	0.134316	0
P0ADS8	sp|P0ADS8|YGGE_SHIFL Uncharacterized protein YggE OS=Shigella flexneri GN=yggE PE=4 SV=1	11	40.2	26.635	200.81	1763	8487	91158	85754	41828	43925	42969	2471	22498	4735	22571	24734	1.0451	0.224743	0
Q9AJW4	tr|Q9AJW4|Q9AJW4_SHIFL ORF86 OS=Shigella flexneri GN=CP0110 PE=4 SV=1	5	64.9	10.871	31.705	14189	6259	79829	11615	5719	59128	86798	37516	49282	43476	18841	24634	1.0452	0.211795	0
P0AD52	sp|P0AD52|RAIA_SHIFL Ribosome-associated inhibitor A OS=Shigella flexneri GN=raiA PE=3 SV=2	7	67.3	12.784	59.726	8693	45591	4134	45814	2388	22726	19994	11255	8739	21122	11247	98746	1.0453	0.304927	0
P0A798	sp|P0A798|K6PF1_SHIFL 6-phosphofructokinase isozyme 1 OS=Shigella flexneri GN=pfkA PE=3 SV=1	12	33.4	34.842	152.12	64466	3654	33813	2473	11638	1365	19339	92693	17	2424	9746	1678	1.0454	0.0470631	0
P0A7E0	sp|P0A7E0|PUR7_SHIFL Phosphoribosylaminoimidazole-succinocarboxamide synthase OS=Shigella flexneri GN=purC PE=3 SV=1	7	37.1	26.995	89	13288	65672	6725	55332	27891	27441	43584	2998	22586	33961	16783	17178	1.0455	0.502077	0
Q7UB34	sp|Q7UB34|ILVC_SHIFL Ketol-acid reductoisomerase OS=Shigella flexneri GN=ilvC PE=3 SV=1	19	39.7	54.096	72.535	92593	43855	48738	43667	2311	23356	24337	1141	12936	24589	12143	12446	1.0455	0.150963	0
Q83M91	tr|Q83M91|Q83M91_SHIFL Uncharacterized protein OS=Shigella flexneri GN=ykfE PE=4 SV=1	6	51	16.842	124.3	29973	14175	15798	13967	65811	73862	85317	41255	4462	74737	34686	451	1.0458	0.160263	0
P0ACA6	sp|P0ACA6|SSPA_SHIFL Stringent starvation protein A OS=Shigella flexneri GN=sspA PE=3 SV=2	11	62.3	24.305	133.6	31799	1534	16765	1295	59923	69124	83925	3972	44224	151	5713	5431	1.0459	0.260716	0
Q7UAE6	sp|Q7UAE6|SYD_SHIFL Aspartate--tRNA ligase OS=Shigella flexneri GN=aspS PE=3 SV=2	30	59	65.812	302.96	67342	32776	34566	3317	16118	16989	17943	88123	9135	16293	78455	84471	1.0459	0.0637087	0
Q83RB3	tr|Q83RB3|Q83RB3_SHIFL N-ethylmaleimide reductase OS=Shigella flexneri GN=nemA PE=4 SV=1	11	47.1	39.501	117.76	65616	32243	33373	2414	11892	12248	21488	1635	1853	19988	97156	1272	1.0459	0.151133	0
Q83IN8	tr|Q83IN8|Q83IN8_SHIFL Aspartokinase OS=Shigella flexneri GN=lysC PE=3 SV=1	2	8.2	48.517	15.241	1947	1164	88836	0	0	0	1275	6721	6474	62977	34616	28362	1.046	1	0
Q83S01	tr|Q83S01|Q83S01_SHIFL Thioredoxin reductase OS=Shigella flexneri GN=trxB PE=3 SV=4	3	14	34.565	58.407	14953	72141	77393	63423	29988	33434	46454	23629	22825	39658	18524	21134	1.0461	0.490759	0
Q83SQ3	sp|Q83SQ3|KEFC_SHIFL Glutathione-regulated potassium-efflux system protein KefC OS=Shigella flexneri GN=kefC PE=3 SV=1	2	3.5	67.705	3.7436	15934	79513	79823	4968	24746	24862	6354	32682	3858	46189	2286	2414	1.0461	1	0
P0A4D2	sp|P0A4D2|RS6_SHIFL 30S ribosomal protein S6 OS=Shigella flexneri GN=rpsF PE=3 SV=1	8	64.9	15.187	90.928	14884	7312	75721	23374	11182	12193	62363	31175	31188	6315	3764	32341	1.0464	0.0349134	0
P0A8P5	sp|P0A8P5|FETP_SHIFL Probable Fe(2+)-trafficking protein OS=Shigella flexneri GN=yggX PE=3 SV=2	8	79.1	10.952	49.536	55958	27377	28582	2717	13297	13873	17217	85113	8761	11571	55681	626	1.0464	0.0747381	0
Q83QY1	tr|Q83QY1|Q83QY1_SHIFL Putative ATPase OS=Shigella flexneri GN=mrp PE=4 SV=4	8	23.8	39.908	40.503	1174	589	5939	75634	37378	38256	2223	1912	11111	19742	97191	123	1.0464	0.0416475	0
Q99Q38	tr|Q99Q38|Q99Q38_SHIFL ParA OS=Shigella flexneri GN=parA PE=4 SV=1	10	34.1	44.387	116.31	62285	3592	31693	259	12419	13481	216	1664	1936	14785	7595	72758	1.0464	0.134931	0
Q83RJ0;Q7UCL4	tr|Q83RJ0|Q83RJ0_SHIFL Putative regulator OS=Shigella flexneri GN=SF1398 PE=4 SV=1;tr|Q7UCL4|Q7UCL4_SHIFL Putative regulator OS=Shigella flexneri GN=S1514 PE=4 SV=1	8	32.7	29.923	24.623	51837	25958	2588	2716	1387	1328	17424	9674	83566	13698	6527	71948	1.0465	0.631483	0
P63180	sp|P63180|RLMB_SHIFL 23S rRNA (guanosine-2-O-)-methyltransferase RlmB OS=Shigella flexneri GN=rlmB PE=3 SV=1	7	34.6	26.556	59.93	34161	16731	1743	1171	594	5131	1184	47142	63696	126	6768	59296	1.0468	0.193429	0
Q83RE8	sp|Q83RE8|YDFG_SHIFL NADP-dependent L-serine/L-allo-threonine dehydrogenase YdfG OS=Shigella flexneri GN=ydfG PE=3 SV=2	6	30.6	27.236	152.76	14937	71837	77532	62391	297	33385	3815	1821	1994	48828	24621	2428	1.0468	0.164908	0
P0A8B4	sp|P0A8B4|YFCN_SHIFL UPF0115 protein YfcN OS=Shigella flexneri GN=yfcN PE=3 SV=1	1	14.8	21.013	20.821	12592	65158	6761	0	0	0	46815	25249	21566	7914	3999	39195	1.0471	1	0
P0AG50	sp|P0AG50|RL21_SHIFL 50S ribosomal protein L21 OS=Shigella flexneri GN=rplU PE=3 SV=1	5	35.9	11.564	18.952	142	48219	5225	4463	19169	21294	3292	14588	1574	29668	14462	1526	1.0476	0.0575026	0
Q7UAG3;Q83R91	tr|Q7UAG3|Q7UAG3_SHIFL Putative oxidoreductase OS=Shigella flexneri GN=yncB PE=4 SV=1;tr|Q83R91|Q83R91_SHIFL Putative oxidoreductase OS=Shigella flexneri GN=yncB PE=4 SV=1	7	30.1	41.071	34.123	23919	11991	11928	85542	4292	42622	9458	4881	46499	5966	2899	3157	1.0477	0.0834452	0
Q7UBC6	sp|Q7UBC6|PLSB_SHIFL Glycerol-3-phosphate acyltransferase OS=Shigella flexneri GN=plsB PE=3 SV=1	11	16.8	93.729	32.509	3541	17143	17898	18929	9181	9918	1489	52432	52459	56229	2882	2749	1.048	0.0296352	0
P69785	sp|P69785|PTGA_SHIFL Glucose-specific phosphotransferase enzyme IIA component OS=Shigella flexneri GN=crr PE=3 SV=2	9	66.3	18.251	266.5	153	47181	53345	4586	18381	2225	3125	1545	15979	28915	13754	15161	1.0482	0.12436	0
Q83IJ6	tr|Q83IJ6|Q83IJ6_SHIFL N-acetylmuramoyl-l-alanine amidase II, murein hydrolase OS=Shigella flexneri GN=amiB PE=4 SV=4	5	20	47.983	47.426	144	48946	5595	43283	2215	2368	4636	1927	21429	2122	95244	1597	1.0485	0.262471	0
Q83PL3	sp|Q83PL3|MNME_SHIFL tRNA modification GTPase MnmE OS=Shigella flexneri GN=mnmE PE=3 SV=1	8	24	49.248	50.547	15466	851	7464	8867	4442	36826	27957	1393	14864	45831	22916	22915	1.0485	0.291837	0
P65814	sp|P65814|HTPX_SHIFL Protease HtpX OS=Shigella flexneri GN=htpX PE=3 SV=1	3	16	31.957	25.419	4471	21175	23535	33766	16298	17467	61468	28293	33175	47977	2478	27499	1.0486	0.0950068	0
Q83LP6	tr|Q83LP6|Q83LP6_SHIFL Formate acetyltransferase 1 OS=Shigella flexneri GN=pflB PE=3 SV=1	50	74.6	85.322	323.31	14574	68712	7725	58759	27919	384	49765	23521	26243	37212	17271	19941	1.0489	0.00943309	0
Q83R79	tr|Q83R79|Q83R79_SHIFL Fermentative D-lactate dehydrogenase OS=Shigella flexneri GN=ldhA PE=3 SV=1	13	34	36.501	90.677	26482	12768	13714	95196	46585	48611	1295	51329	51625	66667	29762	3694	1.0489	0.0654741	0
P0A9C8	sp|P0A9C8|GLNA_SHIFL Glutamine synthetase OS=Shigella flexneri GN=glnA PE=3 SV=2	15	45.2	51.903	153.11	13513	66287	68843	5995	28548	31357	47774	24186	23588	27451	13553	13899	1.049	0.341755	0
P0A9B5	sp|P0A9B5|G3P1_SHIFL Glyceraldehyde-3-phosphate dehydrogenase A OS=Shigella flexneri GN=gapA PE=3 SV=2	26	79.2	35.532	273.15	7348	34452	38596	1852	84923	19	328	15129	16951	22466	1831	11636	1.0491	0.0107669	0
Q83LU2	tr|Q83LU2|Q83LU2_SHIFL ATP-binding component of glutamine high-affinity transport system OS=Shigella flexneri GN=glnQ PE=3 SV=1	1	6.7	26.659	14.914	28224	12919	1534	6662	3864	35738	9258	4399	48518	12313	54337	68789	1.0491	1	0
Q83QJ1	tr|Q83QJ1|Q83QJ1_SHIFL Phosphoribosylformylglycinamidine synthase OS=Shigella flexneri GN=purL PE=3 SV=2	16	16.6	141.51	99.426	61	29981	32	2492	12352	12568	1727	8787	84195	17874	88417	9326	1.0491	0.363761	0
Q83PW7	tr|Q83PW7|Q83PW7_SHIFL Putative dehydrogenase OS=Shigella flexneri GN=yrfF PE=4 SV=1	1	1.4	79.531	2.4078	26352	12697	13655	1175	54473	56275	77621	3657	41114	75154	35989	39165	1.0492	1	0.005772
Q83LA7	tr|Q83LA7|Q83LA7_SHIFL Uncharacterized protein OS=Shigella flexneri GN=ycjY PE=4 SV=1	1	4.2	33.692	4.931	34466	16994	17471	2456	143	1413	75868	38296	37571	64231	31219	3312	1.0493	0.120403	0
Q83PJ3	sp|Q83PJ3|RAVA_SHIFL ATPase RavA OS=Shigella flexneri GN=ravA PE=3 SV=2	4	11.2	56.458	14.122	17286	98295	74563	92778	42794	49983	11612	65819	5299	47462	28196	19266	1.0494	0.407156	0
P59783	sp|P59783|YIDC_SHIFL Membrane protein insertase YidC OS=Shigella flexneri GN=yidC PE=3 SV=1	9	31.6	61.553	86.682	6142	27988	33432	44111	19971	24139	1131	48569	52739	71788	316	4189	1.0496	0.0691715	0
Q7UC47	tr|Q7UC47|Q7UC47_SHIFL Uncharacterized protein OS=Shigella flexneri GN=S2556 PE=4 SV=1	2	25.5	11.302	59.669	2274	18	11273	13626	66166	793	44912	22779	22133	39565	1958	257	1.0499	0.103639	0
Q83LE9;Q7UCT4	tr|Q83LE9|Q83LE9_SHIFL Uncharacterized protein OS=Shigella flexneri GN=SF1182 PE=4 SV=1;tr|Q7UCT4|Q7UCT4_SHIFL Uncharacterized protein OS=Shigella flexneri GN=S1271 PE=4 SV=1	6	27.5	32.908	22.93	49451	25327	24124	24191	12286	1196	11927	62627	56641	13333	67783	65547	1.0499	0.503862	0
P18011	sp|P18011|IPAB_SHIFL Invasin IpaB OS=Shigella flexneri GN=ipaB PE=1 SV=2	19	33.4	62.201	254.25	45765	22457	2338	13437	6859	65783	1745	84624	89423	14923	71357	77877	1.05	0.327389	0
Q7UCL5;Q83L83	tr|Q7UCL5|Q7UCL5_SHIFL Carboxy-terminal protease for penicillin-binding protein 3 OS=Shigella flexneri GN=prc PE=3 SV=1;tr|Q83L83|Q83L83_SHIFL Carboxy-terminal protease for penicillin-binding protein 3 OS=Shigella flexneri GN=prc PE=3 SV=4	16	33.4	76.422	105.48	98343	46758	51585	3489	16693	18116	3527	16496	18711	28327	13569	14758	1.05	0.230424	0
Q83QZ5	sp|Q83QZ5|DCD_SHIFL Deoxycytidine triphosphate deaminase OS=Shigella flexneri GN=dcd PE=3 SV=1	3	15.5	21.221	6.9654	4444	21868	22572	2361	1123	12398	55165	22968	32198	15322	83683	69538	1.0505	0.116113	0
Q83RA7	tr|Q83RA7|Q83RA7_SHIFL Possible enzyme OS=Shigella flexneri GN=S1824 PE=4 SV=1	7	19.6	42.879	30.392	5236	24278	25959	2477	9824	1657	1616	81686	79376	13653	62888	73645	1.0509	0.133142	0
Q83KR8	tr|Q83KR8|Q83KR8_SHIFL Pyruvate kinase OS=Shigella flexneri GN=pykA PE=3 SV=4	21	52.7	51.319	201.35	38515	18965	1955	15799	78154	79835	1927	5289	56377	11789	5867	59283	1.0512	0.0521788	0
Q83PT2	tr|Q83PT2|Q83PT2_SHIFL Oligopeptidase A OS=Shigella flexneri GN=prlC PE=3 SV=4	27	45.4	77.094	323.31	4145	234	2112	17863	8973	89557	1896	54735	54222	12647	59227	6724	1.0513	0.0372111	0
Q83PF5;Q7UB63	tr|Q83PF5|Q83PF5_SHIFL DNA polymerase I, 3--> 5 polymerase, 5--> 3 and 3--> 5 exonuclease OS=Shigella flexneri GN=polA PE=3 SV=1;tr|Q7UB63|Q7UB63_SHIFL DNA polymerase I OS=Shigella flexneri GN=polA PE=3 SV=1	19	30.1	103.14	124.79	82334	44539	37795	25558	1376	12483	3939	2293	1647	17467	8567	8958	1.0514	0.0564599	0
Q83KA2	sp|Q83KA2|ACCD_SHIFL Acetyl-coenzyme A carboxylase carboxyl transferase subunit beta OS=Shigella flexneri GN=accD PE=3 SV=4	12	36.8	33.466	62.518	13832	6788	71228	82819	4695	42125	2625	12847	13178	29473	13547	15926	1.0517	0.0174862	0
Q83QS6	sp|Q83QS6|NUOCD_SHIFL NADH-quinone oxidoreductase subunit C/D OS=Shigella flexneri GN=nuoC PE=3 SV=1	15	31.5	68.724	131.3	84911	4545	44366	35913	17698	18215	2232	1464	11568	26966	12383	14583	1.0517	0.0856713	0
Q83IN9	sp|Q83IN9|G6PI_SHIFL Glucose-6-phosphate isomerase OS=Shigella flexneri GN=pgi PE=3 SV=4	22	48.8	61.545	323.31	11521	54832	6378	36657	1775	19581	3141	14929	16112	47512	22828	24685	1.0519	0.0472196	0
P0A8E4	sp|P0A8E4|YCFP_SHIFL UPF0227 protein YcfP OS=Shigella flexneri GN=ycfP PE=3 SV=1	4	27.8	21.226	38.584	92878	44141	48737	32756	1541	17346	3382	14545	15837	2974	14186	15554	1.0522	0.0232417	0
P0A8G8	sp|P0A8G8|NQOR_SHIFL NAD(P)H dehydrogenase (quinone) OS=Shigella flexneri GN=SF1008 PE=3 SV=2	11	61.6	20.845	200.65	5381	26827	26983	26144	1318	12964	1314	65375	6629	14526	7193	74162	1.0523	0.180488	0
Q83PC3	sp|Q83PC3|RL11_SHIFL 50S ribosomal protein L11 OS=Shigella flexneri GN=rplK PE=3 SV=3	6	37.3	14.874	65.44	61842	29981	31861	27312	13149	14163	16818	82313	85864	17713	861	91119	1.0524	0.105489	0
P35530	sp|P35530|SPAK_SHIFL Surface presentation of antigens protein SpaK OS=Shigella flexneri GN=spaK PE=1 SV=1	5	32.3	15.116	52.748	541	25453	28547	33374	15614	1776	115	5466	6392	91272	43789	47483	1.0525	0.344274	0
Q7UC02	tr|Q7UC02|Q7UC02_SHIFL Hypothetical arsenate reductase OS=Shigella flexneri GN=S2710 PE=4 SV=1	8	45.2	18.826	83.084	55626	25327	3299	28168	1346	1478	1838	47685	6692	1662	7984	95219	1.0527	0.254796	0
Q83NZ8	tr|Q83NZ8|Q83NZ8_SHIFL Soluble lytic murein transglycosylase OS=Shigella flexneri GN=slt PE=4 SV=4	2	5.4	74.418	2.5464	31871	15685	16185	0	0	0	11498	5923	55752	2373	97623	161	1.0527	1	0.0058055
P0A9Y4	sp|P0A9Y4|CSPA_SHIFL Cold shock protein CspA OS=Shigella flexneri GN=cspA PE=3 SV=2	5	75.7	7.4032	44.965	12541	7413	5138	6258	35629	24629	29357	15748	1369	35796	22726	137	1.0528	0.13379	0
P59561	sp|P59561|YAJQ_SHIFL UPF0234 protein YajQ OS=Shigella flexneri GN=yajQ PE=3 SV=2	9	48.5	18.436	216.86	29371	1416	15355	16985	81994	87859	51355	2417	27248	72497	3454	38442	1.0528	0.00972163	0
Q83SA4	tr|Q83SA4|Q83SA4_SHIFL UDP-galactose-4-epimerase OS=Shigella flexneri GN=galE PE=3 SV=4	6	22.5	37.252	98.945	359	14987	1571	1559	78427	76665	5695	27799	2916	88591	43648	44943	1.0528	0.22019	0
Q83MN3	tr|Q83MN3|Q83MN3_SHIFL Pyruvate dehydrogenase E1 component OS=Shigella flexneri GN=aceE PE=3 SV=1	43	61	99.667	323.31	25222	12356	12865	1166	52	51657	8812	39819	4993	69744	33741	363	1.053	0.08382	0
Q83QK8	tr|Q83QK8|Q83QK8_SHIFL Outer membrane protein assembly factor BamB OS=Shigella flexneri GN=bamB PE=3 SV=1	11	47.2	41.827	137.25	15651	7532	81483	84297	3976	45221	4196	2748	19448	3221	1528	16813	1.0532	0.0553878	0
Q83SG5	tr|Q83SG5|Q83SG5_SHIFL Riboflavin biosynthesis protein RibD OS=Shigella flexneri GN=ribD PE=3 SV=1	6	22.6	40.41	61.618	18798	915	96972	11386	5691	57767	34742	16422	1832	39377	18492	2886	1.0534	0.0579631	0
Q83QE3	sp|Q83QE3|TRUD_SHIFL tRNA pseudouridine synthase D OS=Shigella flexneri GN=truD PE=3 SV=1	10	34.4	39.092	38.376	32266	14538	17727	1633	7284	9312	866	3721	42865	79295	37899	41396	1.0538	0.222251	0
Q83PN2	sp|Q83PN2|RNPH_SHIFL Ribonuclease PH OS=Shigella flexneri GN=rph PE=3 SV=2	3	16.4	25.326	30.119	2694	12857	1447	89631	43216	46415	74177	36198	37979	1523	49152	5678	1.0539	0.0129101	0
Q83QC3	sp|Q83QC3|PTRA_SHIFL Protease 3 OS=Shigella flexneri GN=ptrA PE=3 SV=1	2	3.6	107.77	4.9615	2383	1136	11777	8129	4384	3827	7748	37139	3999	72491	32834	39657	1.054	0.0345244	0
Q83M53	tr|Q83M53|Q83M53_SHIFL Putative protease maturation protein OS=Shigella flexneri GN=ybaU PE=4 SV=1	31	62.8	68.109	323.31	26921	1294	13981	12785	59879	67976	83138	41227	41911	58222	28294	29927	1.0542	0.00283759	0
Q83QR2	tr|Q83QR2|Q83QR2_SHIFL Putative PTS system enzyme II A component OS=Shigella flexneri GN=usg PE=3 SV=1	9	30.3	36.368	62.316	97465	46393	5172	2974	13983	15756	3692	17861	1958	385	14548	16257	1.0544	0.211104	0
Q99PZ6	sp|Q99PZ6|OSPG_SHIFL Protein kinase OspG OS=Shigella flexneri GN=ospG PE=1 SV=1	2	26	22.57	13.379	98272	4954	48768	34332	17471	16861	44712	2213	2268	19228	99296	92988	1.0545	0.437332	0
P0AEV0	sp|P0AEV0|SKP_SHIFL Chaperone protein Skp OS=Shigella flexneri GN=skp PE=3 SV=1	6	47.8	17.688	68.778	66296	31219	3577	33699	15478	18222	1244	58765	6167	2554	9865	1689	1.0546	0.0444334	0
P0C0S0	sp|P0C0S0|RLME_SHIFL Ribosomal RNA large subunit methyltransferase E OS=Shigella flexneri GN=rlmE PE=3 SV=1	2	16.3	23.335	22.414	12537	6241	63332	38172	19252	1892	4322	2486	22536	44179	2233	21876	1.0546	0.969253	0
P0A9W5	sp|P0A9W5|YJJK_SHIFL Uncharacterized ABC transporter ATP-binding protein YjjK OS=Shigella flexneri GN=yjjK PE=3 SV=2	19	48.6	62.442	230.03	149	68672	72233	4239	211	2228	4614	2359	22955	52582	25512	2769	1.0547	0.275169	0
P64603	sp|P64603|MLAB_SHIFL Probable phospholipid ABC transporter-binding protein MlaB OS=Shigella flexneri GN=mlaB PE=3 SV=1	2	28.9	10.68	2.2037	419	19377	2642	0	0	0	21512	99578	11554	1857	94196	9871	1.0547	1	0.0092133
P0A7U2	sp|P0A7U2|RS18_SHIFL 30S ribosomal protein S18 OS=Shigella flexneri GN=rpsR PE=3 SV=2	4	42.7	8.9863	43.903	2394	11946	11958	1645	52611	53835	72977	37325	35652	59614	29526	389	1.055	0.224985	0
P0A724	sp|P0A724|LPXA_SHIFL Acyl-[acyl-carrier-protein]--UDP-N-acetylglucosamine O-acyltransferase OS=Shigella flexneri GN=lpxA PE=3 SV=1	5	26	28.08	76.418	5999	29356	3635	12454	59438	6598	16787	8243	87624	375	15387	15362	1.0551	0.0807749	0
Q83JE6	tr|Q83JE6|Q83JE6_SHIFL Uncharacterized protein OS=Shigella flexneri GN=yhcB PE=4 SV=4	6	58.3	14.929	140.78	2388	92357	11152	1859	5716	57878	4589	1812	27689	49473	23522	25951	1.0552	0.0264542	0
Q7UC56	sp|Q7UC56|NUOG_SHIFL NADH-quinone oxidoreductase subunit G OS=Shigella flexneri GN=nuoG PE=3 SV=3	13	20	100.36	118.28	93615	4682	47533	42125	2391	21734	25139	1316	12123	26352	12676	13676	1.0554	0.044969	0
Q83LT0	tr|Q83LT0|Q83LT0_SHIFL Putative D-alanyl-D-alanine carboxypeptidase, fraction A penicillin-binding protein 5 OS=Shigella flexneri GN=SF0789 PE=3 SV=1	5	21.6	36.383	16.883	14994	49521	142	74	3617	33897	65432	5755	59682	1454	76632	6844	1.0554	0.902378	0
Q83LK1	sp|Q83LK1|YCDX_SHIFL Probable phosphatase YcdX OS=Shigella flexneri GN=ycdX PE=3 SV=1	2	9	26.864	2.7565	2731	9196	1154	46883	2232	24562	16662	8188.7	8473.1	15876	68767	8999	1.0556	0.132133	0.0036684
P0AFC6	sp|P0AFC6|NUOA_SHIFL NADH-quinone oxidoreductase subunit A OS=Shigella flexneri GN=nuoA PE=3 SV=1	3	24.5	16.457	4.5033	89777	44552	45225	55678	2769	27988	1724	88885	83516	16859	79737	88857	1.0557	0.167357	0
Q83SE4	tr|Q83SE4|Q83SE4_SHIFL Putative transport protein OS=Shigella flexneri GN=ybaL PE=4 SV=1	2	5.7	59.435	6.1102	29168	145	15163	812	38159	42843	85689	38834	46855	12499	6356	61935	1.0557	1	0
P59444;Q81ZN2;Q81ZM8;Q81ZM3;Q81ZM2;Q7TTG1;Q7C354;Q7C335;Q83L13;Q83KC6;Q7UBX8	sp|P59444|INSC_SHIFL Transposase InsC for insertion element IS2 OS=Shigella flexneri GN=insC1 PE=3 SV=1;tr|Q81ZN2|Q81ZN2_SHIFL IS2 ORF1 OS=Shigella flexneri GN=S3288 PE=4 SV=1;tr|Q81ZM8|Q81ZM8_SHIFL IS2 ORF1 OS=Shigella flexneri GN=CP0106 PE=4 SV=1;tr|Q81Z	4	56.2	13.451	5.3522	57581	2832	29279	436	21	226	82681	45173	3758	57129	27845	29283	1.0558	1	0
Q83PJ6	sp|Q83PJ6|MNMG_SHIFL tRNA uridine 5-carboxymethylaminomethyl modification enzyme MnmG OS=Shigella flexneri GN=mnmG PE=3 SV=1	7	13.5	69.563	21.095	15335	73937	79412	86173	41637	44536	3583	17235	18569	31372	1565	1637	1.0559	0.0840162	0
P0A1I5	sp|P0A1I5|MXIA_SHIFL Protein MxiA OS=Shigella flexneri GN=mxiA PE=1 SV=1	9	14	76.144	19.543	33435	16239	17196	1355	4988	53666	14136	69359	724	8944	43154	46286	1.056	0.0574498	0
Q83IJ7;Q7UAL2	tr|Q83IJ7|Q83IJ7_SHIFL Uncharacterized protein OS=Shigella flexneri GN=yjeF PE=3 SV=4;tr|Q7UAL2|Q7UAL2_SHIFL Uncharacterized protein OS=Shigella flexneri GN=yjeF PE=3 SV=1	2	4.3	54.668	2.3011	53975	27167	2688	17293	86729	8624	28882	14278	1464	23363	1222	11342	1.0562	0.136597	0.0071429
P0AEP6	sp|P0AEP6|GALU_SHIFL UTP--glucose-1-phosphate uridylyltransferase OS=Shigella flexneri GN=galU PE=1 SV=2	10	35.8	32.942	114.4	28246	13722	14525	1413	66843	73288	7678	36148	3453	71655	34225	3743	1.0564	0.219936	0
Q83M51	sp|Q83M51|QUEC_SHIFL 7-cyano-7-deazaguanine synthase OS=Shigella flexneri GN=queC PE=3 SV=1	3	24.2	25.48	13.957	7754	36787	4753	61434	29853	31581	12477	54712	753	3633	14634	21669	1.0564	0.0466618	0
P0A6C0	sp|P0A6C0|ISCS_SHIFL Cysteine desulfurase OS=Shigella flexneri GN=iscS PE=3 SV=1	18	46.8	45.089	194.73	41559	19785	21774	18194	85844	9695	12427	59894	64373	1938	52112	57268	1.0565	0.0244128	0
Q83K84	sp|Q83K84|SYE_SHIFL Glutamate--tRNA ligase OS=Shigella flexneri GN=gltX PE=3 SV=1	14	37.6	53.896	240.91	15831	78261	854	84182	42122	4259	34241	1715	17136	39892	1934	2858	1.0566	0.117205	0
Q83QS9	sp|Q83QS9|NUOH_SHIFL NADH-quinone oxidoreductase subunit H OS=Shigella flexneri GN=nuoH PE=3 SV=1	1	4.6	36.247	9.1446	14944	69364	877	35795	15998	19797	8719	38167	42552	32927	15199	17727	1.0568	0.346204	0
P0A8P0	sp|P0A8P0|EPMA_SHIFL Elongation factor P--(R)-beta-lysine ligase OS=Shigella flexneri GN=epmA PE=3 SV=1	1	4.9	36.976	4.1264	26269	12535	13735	49345	24439	2497	1468	72246	7455	66551	28661	3789	1.0569	1	0
P0A929	sp|P0A929|TSX_SHIFL Nucleoside-specific channel-forming protein tsx OS=Shigella flexneri GN=tsx PE=3 SV=1	6	34	33.589	32.553	16471	816	84692	8333	4215	4928	5468	23779	26689	3128	14133	1775	1.0571	0.154653	0
P0ADU4	sp|P0ADU4|YGIN_SHIFL Probable quinol monooxygenase YgiN OS=Shigella flexneri GN=ygiN PE=3 SV=1	4	30.8	11.532	8.7653	5315	24989	25327	2358	11736	11844	14943	74578	74849	11793	57952	59977	1.0574	0.0130669	0
P0AGE8	sp|P0AGE8|YIEF_SHIFL Uncharacterized protein YieF OS=Shigella flexneri GN=yieF PE=3 SV=1	4	34.6	20.375	34.254	12384	6374	6136	57535	28412	29122	35174	1838	16794	31132	16912	1422	1.0574	0.0339614	0
P0AB79	sp|P0AB79|KBL_SHIFL 2-amino-3-ketobutyrate coenzyme A ligase OS=Shigella flexneri GN=SF3657 PE=3 SV=1	11	36.2	43.117	220.39	18433	89425	9498	937	42578	47459	43583	21553	223	5714	25295	25419	1.0575	0.0699668	0
Q83PI3	sp|Q83PI3|GPPA_SHIFL Guanosine-5-triphosphate,3-diphosphate pyrophosphatase OS=Shigella flexneri GN=gppA PE=3 SV=4	4	11.9	54.942	11.839	82276	41217	4159	6255	32577	29477	14145	6124	826	677	25161	3569	1.0575	0.570613	0
Q83JB3	sp|Q83JB3|CYSG_SHIFL Siroheme synthase OS=Shigella flexneri GN=cysG PE=3 SV=1	4	11.8	50.011	14.187	1598	771	8284	64987	29896	3592	29271	14253	1518	56726	26552	3174	1.058	0.070831	0
Q7UCW5;Q83RS4	tr|Q7UCW5|Q7UCW5_SHIFL Penicillin-binding protein activator LpoB OS=Shigella flexneri GN=ycfM PE=3 SV=1;tr|Q83RS4|Q83RS4_SHIFL Uncharacterized protein OS=Shigella flexneri GN=ycfM PE=4 SV=1	5	35.7	22.56	24.531	26335	12827	1358	98316	49268	4948	99838	47259	5258	65194	31741	33453	1.0581	0.26364	0
Q83LH4	tr|Q83LH4|Q83LH4_SHIFL Uncharacterized protein OS=Shigella flexneri GN=ycfU PE=4 SV=4	2	7.5	43.333	2.2292	3679	16684	225	31976	1474	17272	15518	7963	84213	31813	12698	19115	1.0581	1	0.0085349
Q83QF2	tr|Q83QF2|Q83QF2_SHIFL Guanine-nucleotide binding protein OS=Shigella flexneri GN=hypB PE=4 SV=1	4	17.2	31.595	31.003	11287	54857	5811	47287	2455	22737	31935	14921	1714	33647	15386	18261	1.0581	0.259681	0
Q83S28	tr|Q83S28|Q83S28_SHIFL Molybdopterin biosynthesis MoeA protein OS=Shigella flexneri GN=moeA PE=4 SV=1	6	28.2	44.182	76.872	53818	2577	28111	1725	7768	94367	12483	576	67227	24131	12179	11951	1.0581	0.0797301	0
Q7UCW4	sp|Q7UCW4|NAGZ_SHIFL Beta-hexosaminidase OS=Shigella flexneri GN=nagZ PE=3 SV=2	4	17.6	37.601	24.972	17256	81825	9733	73646	33284	4362	5617	27732	28375	4284	289	21995	1.0583	0.139387	0
Q83S42	sp|Q83S42|UVRB_SHIFL UvrABC system protein B OS=Shigella flexneri GN=uvrB PE=3 SV=1	8	17.4	76.268	30.166	19641	134	9672	4212	19826	22187	148	57488	46597	5316	2327	27289	1.0583	0.372683	0
P0AFI4	sp|P0AFI4|PARC_SHIFL DNA topoisomerase 4 subunit A OS=Shigella flexneri GN=parC PE=3 SV=1	10	20.2	83.83	18.366	67888	33914	33974	85462	53316	32146	2255	11349	11156	36837	17233	1963	1.0584	0.0808698	0
Q83QN6	tr|Q83QN6|Q83QN6_SHIFL Thiosulfate binding protein OS=Shigella flexneri GN=cysP PE=4 SV=1	25	72.5	37.642	178.04	3385	14367	1618	9469	43218	47251	127	4884	53991	11131	52366	58942	1.0584	0.00456089	0
Q83M07	sp|Q83M07|USPG_SHIFL Universal stress protein G OS=Shigella flexneri GN=uspG PE=3 SV=1	8	67.6	15.906	209.08	4365	2394	23255	1982	8745	1377	13643	64695	71734	1925	5223	5749	1.0595	0.20029	0
O33641	sp|O33641|ICSP_SHIFL Outer membrane protease IcsP OS=Shigella flexneri GN=icsP PE=2 SV=2	2	6.7	35.597	9.4823	84294	41442	42851	48345	24434	23911	18559	89576	9614	1739	856	9339	1.0596	0.651159	0
P0A8C0	sp|P0A8C0|YBAB_SHIFL Nucleoid-associated protein YbaB OS=Shigella flexneri GN=ybaB PE=3 SV=1	3	39.4	12.015	81.793	53435	25738	27697	24437	11626	12811	13616	64942	71219	15382	76176	77648	1.0596	0.629176	0
Q83KZ1	sp|Q83KZ1|MANA_SHIFL Mannose-6-phosphate isomerase OS=Shigella flexneri GN=manA PE=3 SV=4	13	44.5	42.899	208.68	23132	1468	12663	68631	3146	37226	11389	51744	62148	48795	21535	27261	1.0597	0.0601622	0
P0ADU1	sp|P0ADU1|YGIM_SHIFL Uncharacterized protein YgiM OS=Shigella flexneri GN=ygiM PE=4 SV=1	5	30.6	23.076	37.18	12414	61925	62211	82989	4652	42337	1881	98743	89355	22338	11399	1938	1.0598	0.918406	0
P60429	sp|P60429|RL2_SHIFL 50S ribosomal protein L2 OS=Shigella flexneri GN=rplB PE=3 SV=2	13	48.7	29.86	152.67	1565	75163	81333	75153	35489	39664	37522	18475	1947	4382	21199	22622	1.06	0.0385308	0
Q83K73	tr|Q83K73|Q83K73_SHIFL Uncharacterized protein OS=Shigella flexneri GN=S2633 PE=4 SV=1	4	35.6	20.927	23.448	25282	163	89824	62751	3812	3194	1159	8961	2633	74976	43124	31852	1.0603	0.543629	0
Q83PB5	sp|Q83PB5|PEPE_SHIFL Peptidase E OS=Shigella flexneri GN=pepE PE=3 SV=1	6	33.6	24.628	67.52	3967	194	2568	1553	791	84395	1385	7265	67782	1273	49232	53499	1.0603	0.125168	0
P0A6Q9	sp|P0A6Q9|FABZ_SHIFL 3-hydroxyacyl-[acyl-carrier-protein] dehydratase FabZ OS=Shigella flexneri GN=fabZ PE=3 SV=1	4	31.1	17.033	17.717	25747	12554	13193	42397	1997	22489	97827	47941	49886	11725	57691	59556	1.0611	0.319655	0
P0AE90	sp|P0AE90|CPXR_SHIFL Transcriptional regulatory protein CpxR OS=Shigella flexneri GN=cpxR PE=3 SV=1	5	28.9	26.312	29.817	1152	59224	55972	39687	227	17617	3773	1849	18664	38436	18745	19692	1.0611	0.145713	0
Q83PG8	tr|Q83PG8|Q83PG8_SHIFL Uridine phosphorylase OS=Shigella flexneri GN=udp PE=4 SV=4	7	35.2	27.187	92.09	5344	2422	26323	28559	13285	15274	12138	6136	61248	9647	47229	49241	1.0611	0.132379	0
P59740	sp|P59740|CYSD_SHIFL Sulfate adenylyltransferase subunit 2 OS=Shigella flexneri GN=cysD PE=3 SV=1	9	36.8	35.159	35.588	5591	24737	25854	21651	1793	1858	14272	68782	73942	14667	7657	7614	1.0612	0.00966259	0
Q83QI5	sp|Q83QI5|ERA_SHIFL GTPase Era OS=Shigella flexneri GN=era PE=3 SV=1	2	6.6	33.75	5.2973	68273	35322	32952	53675	27342	26333	78437	44776	33662	67548	3524	32524	1.0613	1	0
Q83SE5	sp|Q83SE5|HEMH_SHIFL Ferrochelatase OS=Shigella flexneri GN=hemH PE=3 SV=1	3	15.9	35.942	9.9815	51872	24826	2745	9718	45195	51823	166	79764	8296	26164	1233	13834	1.0614	0.070716	0
P0A878	sp|P0A878|TRPA_SHIFL Tryptophan synthase alpha chain OS=Shigella flexneri GN=trpA PE=3 SV=1	2	11.6	28.724	17.519	32483	14297	18186	31811	14158	17653	67231	13917	53314	0	0	0	1.0615	1	0
P0A9M9	sp|P0A9M9|PTA_SHIFL Phosphate acetyltransferase OS=Shigella flexneri GN=pta PE=3 SV=2	27	45.8	77.171	323.31	22497	1787	1171	66392	31213	35179	88841	42992	45849	69739	33664	3675	1.0615	0.00166606	0
Q81ZU3;Q7UDP5;Q81ZU0;Q7UCD0	tr|Q81ZU3|Q81ZU3_SHIFL IS911 ORF1 OS=Shigella flexneri GN=IS911 PE=4 SV=1;tr|Q7UDP5|Q7UDP5_SHIFL IS911 orfA OS=Shigella flexneri GN=S0223 PE=4 SV=1;tr|Q81ZU0|Q81ZU0_SHIFL IS911 ORF1 OS=Shigella flexneri GN=CP0268 PE=4 SV=1;tr|Q7UCD0|Q7UCD0_SHIFL IS911 orfA	2	24	11.538	17.455	69333	36534	32799	31554	17592	13962	239	1173	11936	14769	78686	694	1.0615	0.913578	0
Q99PY0	tr|Q99PY0|Q99PY0_SHIFL MxiN, putative component of the Mxi-Spa secretion machinery OS=Shigella flexneri GN=mxiN PE=4 SV=1	4	17.3	26.82	94.491	31591	1586	1656	15438	7583	78546	51634	2294	2873	199	52123	5778	1.0615	0.0821565	0
Q83RP5	tr|Q83RP5|Q83RP5_SHIFL Putative PTS system enzyme I OS=Shigella flexneri GN=ycgC PE=4 SV=4	7	22.9	51.413	101.2	2432	1161	12422	11537	56888	58486	4516	21578	23582	79789	37632	42156	1.0617	0.401376	0
Q821B9	tr|Q821B9|Q821B9_SHIFL Peptidyl-prolyl cis-trans isomerase OS=Shigella flexneri GN=ppiB PE=3 SV=1	5	37.2	18.18	55.664	2148	193	11316	12521	5945	65759	3656	16577	19983	52314	249	27414	1.0618	0.0765747	0
P0ACB3	sp|P0ACB3|HEM2_SHIFL Delta-aminolevulinic acid dehydratase OS=Shigella flexneri GN=hemB PE=3 SV=2	9	30.2	35.624	61.462	38814	1945	1949	2737	1411	1326	1876	53956	5486	724	35976	3628	1.062	0.25302	0
Q83KW6	tr|Q83KW6|Q83KW6_SHIFL Uncharacterized protein OS=Shigella flexneri GN=ynhG PE=4 SV=1	5	24.9	36.054	28.023	49531	23693	25838	32671	15773	16898	51959	23982	27976	11664	55214	61424	1.0622	0.336266	0
P0AFD0	sp|P0AFD0|NUOB_SHIFL NADH-quinone oxidoreductase subunit B OS=Shigella flexneri GN=nuoB PE=3 SV=1	4	22.3	25.056	60.811	1366	63451	7265	7115	34156	36949	28545	12974	15571	3645	16321	284	1.0625	0.48015	0
P60719	sp|P60719|LIPA_SHIFL Lipoyl synthase OS=Shigella flexneri GN=lipA PE=3 SV=1	11	40.2	36.071	59.077	96718	47958	4876	32111	1538	16731	4339	22117	21192	21298	1461	1837	1.0627	0.0257221	0
Q83QD9	sp|Q83QD9|CYSJ_SHIFL Sulfite reductase [NADPH] flavoprotein alpha-component OS=Shigella flexneri GN=cysJ PE=3 SV=3	13	36.1	66.342	131.12	17997	8782	92887	5152	24626	26876	65526	31743	33783	62941	3713	32228	1.0629	0.0153028	0
Q83K74	tr|Q83K74|Q83K74_SHIFL Uncharacterized protein OS=Shigella flexneri GN=S2632 PE=4 SV=2	9	35.8	33.1	111.4	8511	45	4559	3844	1728	2764	2821	13568	14453	1945	9226	98423	1.0631	0.134204	0
Q83PF3	tr|Q83PF3|Q83PF3_SHIFL O2-independent coproporphyrinogen III oxidase OS=Shigella flexneri GN=hemN PE=4 SV=4	8	21	52.816	69.959	28466	14423	1443	9576	48491	47216	83888	42865	4124	156	52874	5219	1.0637	0.330805	0
Q83PB7	sp|Q83PB7|DCUP_SHIFL Uroporphyrinogen decarboxylase OS=Shigella flexneri GN=hemE PE=1 SV=1	5	24.6	39.229	27.085	1959	87637	1296	294	1672	1268	6313	3155	31958	1664	4591	6729	1.064	0.81011	0
Q8VSP9	sp|Q8VSP9|OSPF_SHIFL Phosphothreonine lyase OspF OS=Shigella flexneri GN=ospF PE=1 SV=1	5	24.3	27.827	24.279	328	14263	15765	13877	6586	7298	82639	38373	44266	78874	38397	4477	1.0642	0.000982937	0
P0AA09	sp|P0AA09|PTHP_SHIFL Phosphocarrier protein HPr OS=Shigella flexneri GN=ptsH PE=3 SV=1	4	78.8	9.1193	66.338	3636	18541	17765	25672	13115	12557	6362	3137	31692	43275	22889	2386	1.0645	0.749437	0
Q7UCJ8;Q83L61	tr|Q7UCJ8|Q7UCJ8_SHIFL Uncharacterized protein OS=Shigella flexneri GN=ydjA PE=4 SV=1;tr|Q83L61|Q83L61_SHIFL Uncharacterized protein OS=Shigella flexneri GN=ydjA PE=4 SV=1	3	20.8	20.005	19.504	59387	28227	31161	19149	89612	1187	26843	12725	14119	13396	65411	68547	1.0649	0.036993	0
Q83IL6	tr|Q83IL6|Q83IL6_SHIFL Putative ligase OS=Shigella flexneri GN=yjfG PE=3 SV=1	8	30.9	49.893	96.338	38941	18173	2769	13539	6496	7489	12895	59368	69586	1256	57453	67612	1.0649	0.263482	0
Q83PE6	tr|Q83PE6|Q83PE6_SHIFL Formate dehydrogenase-O, major subunit OS=Shigella flexneri GN=fdoG PE=4 SV=2	9	16.3	112.57	42.828	1961	89675	1633	91582	41495	587	44668	22145	22524	59759	2635	33725	1.0657	0.521407	0
Q83K78	sp|Q83K78|PDXK_SHIFL Pyridoxine kinase OS=Shigella flexneri GN=pdxK PE=3 SV=1	3	14.5	30.894	52.615	84235	41249	42987	3811	18559	19551	18324	927	91168	2782	13482	14319	1.0659	0.0505132	0
P0A8Y4	sp|P0A8Y4|YIHX_SHIFL Alpha-D-glucose-1-phosphate phosphatase YihX OS=Shigella flexneri GN=yihX PE=3 SV=1	2	11.6	22.732	3.3554	5899	288	391	19566	88771	1689	21871	9391	1248	17553	98116	77413	1.066	8.76427e-05	0.0007593
Q83IY3	sp|Q83IY3|GLMU_SHIFL Bifunctional protein GlmU OS=Shigella flexneri GN=glmU PE=3 SV=1	9	27.9	49.204	46.857	5358	2573	27328	21692	1828	1864	11292	53199	59719	274	9582	1492	1.0663	0.148204	0
Q820Z7	tr|Q820Z7|Q820Z7_SHIFL Putative restriction modification enzyme M subunit (Methylase) OS=Shigella flexneri GN=SF4365 PE=4 SV=1	6	16.6	56.777	20.423	7812	368	41213	36431	16986	19445	2383	1896	12187	18498	89178	9584	1.0665	0.0457071	0
Q83SM0	sp|Q83SM0|PANC_SHIFL Pantothenate synthetase OS=Shigella flexneri GN=panC PE=3 SV=1	10	39.9	31.596	58.107	54519	26628	27891	2433	11334	12699	2157	9895	1347	1329	54847	48448	1.0665	0.0365952	0
P0A7E8	sp|P0A7E8|PYRG_SHIFL CTP synthase OS=Shigella flexneri GN=pyrG PE=3 SV=2	15	24.6	60.373	57.622	254	9717	1829	8773	43257	43816	63627	28714	34913	5471	25135	29566	1.0666	0.00893312	0
Q83LN4	tr|Q83LN4|Q83LN4_SHIFL Aspartate aminotransferase OS=Shigella flexneri GN=aspC PE=3 SV=1	21	53.5	43.617	133.76	4681	1932	21379	13367	63214	746	15546	74318	81143	11768	55492	62184	1.067	0.0813536	0
Q83Q91	sp|Q83Q91|GSHB_SHIFL Glutathione synthetase OS=Shigella flexneri GN=gshB PE=3 SV=1	8	34.8	35.507	64.341	7693	3626	494	3676	17535	19171	23538	1125	12332	16686	72854	942	1.067	0.146646	0
Q83PY9	sp|Q83PY9|RL5_SHIFL 50S ribosomal protein L5 OS=Shigella flexneri GN=rplE PE=3 SV=3	10	53.1	20.515	151.51	76551	35741	489	2697	1283	1414	27726	12951	14776	21918	99878	1193	1.0674	0.00956045	0
Q7UBQ4;Q83QA0	tr|Q7UBQ4|Q7UBQ4_SHIFL Proline aminopeptidase P II OS=Shigella flexneri GN=pepP PE=4 SV=1;tr|Q83QA0|Q83QA0_SHIFL Proline aminopeptidase P II OS=Shigella flexneri GN=pepP PE=4 SV=1	8	25.6	49.768	92.616	5166	24647	25519	58111	27899	3212	19139	96378	9514	25216	1222	12996	1.0675	0.131025	0
P0ABT4	sp|P0ABT4|DPS_SHIFL DNA protection during starvation protein OS=Shigella flexneri GN=dps PE=3 SV=2	15	75.4	18.695	317.44	1171	56612	6394	58475	28295	3179	33627	16479	17148	2494	11837	1367	1.0676	0.0333429	0
P0A7J2	sp|P0A7J2|RIBB_SHIFL 3,4-dihydroxy-2-butanone 4-phosphate synthase OS=Shigella flexneri GN=ribB PE=3 SV=1	4	15.2	23.353	30.218	33932	16696	17236	18427	92572	91693	8398	39424	44485	71146	34963	36183	1.0678	0.138327	0
Q83LF7	sp|Q83LF7|MNMA_SHIFL tRNA-specific 2-thiouridylase MnmA OS=Shigella flexneri GN=mnmA PE=3 SV=2	5	14.1	40.958	6.3322	12448	6136	63443	47537	22537	251	25596	13142	12454	51345	25357	25988	1.0678	0.103395	0
Q83MK0	tr|Q83MK0|Q83MK0_SHIFL PTS system, enzyme I, transcriptional regulator (With NPR and NTR proteins) OS=Shigella flexneri GN=ptsP PE=3 SV=1	6	12.2	83.674	11.154	96677	45616	5161	2727	13372	13899	33397	15768	17629	361	16476	19533	1.0683	0.00939246	0
Q83SC9	tr|Q83SC9|Q83SC9_SHIFL N5-carboxyaminoimidazole ribonucleotide mutase OS=Shigella flexneri GN=purE PE=3 SV=4	2	14.2	17.75	9.5416	96316	48585	47731	74557	38186	36372	1811	49216	58895	1947	54778	54696	1.0684	0.572032	0
Q7UAV5;Q9XCG9;Q83M12;A5A6E3;Q7UD43;Q81ZS9;Q7UD50	tr|Q7UAV5|Q7UAV5_SHIFL IS600 orfA OS=Shigella flexneri GN=S4248 PE=4 SV=1;tr|Q9XCG9|Q9XCG9_SHIFL IS600 OS=Shigella flexneri GN=tnpJ PE=4 SV=1;tr|Q83M12|Q83M12_SHIFL IS600 ORF1 OS=Shigella flexneri GN=SF0493 PE=4 SV=1;tr|A5A6E3|A5A6E3_SHIFL IS600 ORF1 OS=Sh	1	13.1	11.079	29.235	66757	32856	3391	15914	78988	8151	23274	11826	11448	27569	13131	14438	1.0685	1	0
Q83SL1	tr|Q83SL1|Q83SL1_SHIFL Lysine decarboxylase 2 OS=Shigella flexneri GN=ldcC PE=4 SV=1	1	1.5	80.593	4.1519	47622	24223	23399	0	0	0	37268	227	16998	1354	39525	6413	1.0685	1	0
Q83MF9	sp|Q83MF9|MURD_SHIFL UDP-N-acetylmuramoylalanine--D-glutamate ligase OS=Shigella flexneri GN=murD PE=3 SV=1	5	19.2	47.029	57.782	36381	1753	19328	17713	81739	95392	8225	39386	42819	1448	4948	5568	1.0689	0.263081	0
Q83R85	sp|Q83R85|OPGD_SHIFL Glucans biosynthesis protein D OS=Shigella flexneri GN=mdoD PE=3 SV=1	9	23.6	62.783	63.722	1622	78127	8471	68168	3143	36738	45186	21615	23571	48844	2581	23763	1.069	0.0270192	0
P0A8K4	sp|P0A8K4|PSD_SHIFL Phosphatidylserine decarboxylase proenzyme OS=Shigella flexneri GN=psd PE=3 SV=1	6	31.4	35.934	46.052	7416	39366	34794	4522	2575	19947	2143	12443	89863	1228	63477	5865	1.0692	0.331882	0
P69427	sp|P69427|TATB_SHIFL Sec-independent protein translocase protein TatB OS=Shigella flexneri GN=tatB PE=3 SV=1	3	22.2	18.421	25.464	56425	285	27925	33129	1672	16427	14478	74867	69916	88174	43114	4559	1.0692	0.493467	0
Q83LR5	tr|Q83LR5|Q83LR5_SHIFL ATP-binding component of cytochrome-related transport OS=Shigella flexneri GN=cydD PE=3 SV=1	4	8.2	65.109	3.6632	2161	173	11537	91983	4342	48581	64544	31368	33176	59575	25958	33617	1.0693	0.0443074	0
P0A765	sp|P0A765|NDK_SHIFL Nucleoside diphosphate kinase OS=Shigella flexneri GN=ndk PE=3 SV=2	7	55.9	15.463	128.91	3111	1486	16241	12754	59996	67542	11196	5366	58351	7159	34996	36513	1.0694	0.0256624	0
P0ADC0	sp|P0ADC0|ECNB_SHIFL Entericidin B OS=Shigella flexneri GN=ecnB PE=3 SV=1	1	39.6	4.8095	98.612	2559	91548	1144	14411	6397	811	3492	14327	16165	3991	14124	16867	1.0694	0.135823	0
Q83PC5	sp|Q83PC5|COAA_SHIFL Pantothenate kinase OS=Shigella flexneri GN=coaA PE=3 SV=2	4	21.2	36.387	14.096	13369	6129	72485	94919	43894	5124	2253	9127	12933	16723	81943	85283	1.0695	0.14113	0
Q83KZ0;Q7UCE8	tr|Q83KZ0|Q83KZ0_SHIFL Uncharacterized protein OS=Shigella flexneri GN=ydgA PE=4 SV=1;tr|Q7UCE8|Q7UCE8_SHIFL Uncharacterized protein OS=Shigella flexneri GN=ydgA PE=4 SV=1	25	69.7	54.626	262.17	38542	1988	18734	18719	1562	81567	11252	5175	62341	85713	42285	43428	1.0699	0.00310436	0
P0A7X9	sp|P0A7X9|RIMM_SHIFL Ribosome maturation factor RimM OS=Shigella flexneri GN=rimM PE=3 SV=1	3	21.4	20.605	11.858	2677	11198	1559	1367	46889	56782	88488	34786	5372	7499	331	4468	1.0701	0.263759	0
Q83IU2	tr|Q83IU2|Q83IU2_SHIFL Uncharacterized protein OS=Shigella flexneri GN=yiiM PE=4 SV=4	4	25.4	25.344	5.9272	732	33556	39446	55116	25294	29822	12532	55847	69472	53542	26773	26769	1.0705	0.3147	0
P59735	sp|P59735|CYSQ_SHIFL 3(2),5-bisphosphate nucleotidase CysQ OS=Shigella flexneri GN=cysQ PE=3 SV=1	6	37.4	27.145	38.04	2767	13577	1493	137	5512	53183	84581	41628	42953	88425	43634	44792	1.0706	0.0142891	0
Q83KF8	tr|Q83KF8|Q83KF8_SHIFL Beta-D-glucoside glucohydrolase OS=Shigella flexneri GN=bglX PE=4 SV=1	16	26.3	83.453	74.833	4881	23698	24383	2323	97693	1554	15286	75699	77158	12472	63587	61133	1.0706	0.0874336	0
Q83QB8	tr|Q83QB8|Q83QB8_SHIFL Repressor of galETK operon OS=Shigella flexneri GN=galR PE=4 SV=1	2	11.4	37.134	20.06	16229	76226	8663	6582	3431	3151	68952	2851	4451	27517	13414	1412	1.0706	1	0
Q83Q90	tr|Q83Q90|Q83Q90_SHIFL Putative resistance protein OS=Shigella flexneri GN=yggT PE=4 SV=1	2	5.9	21.014	4.1043	81838	39122	42716	4684	21665	24419	21185	1439	1745	1457	7177	75519	1.0712	0.291374	0
Q83SM4;Q7UDR9	tr|Q83SM4|Q83SM4_SHIFL Aconitate hydratase 2 OS=Shigella flexneri GN=acnB PE=3 SV=4;tr|Q7UDR9|Q7UDR9_SHIFL Aconitate hydratase 2 OS=Shigella flexneri GN=acnB PE=3 SV=1	31	49.7	93.501	323.31	5626	26398	29862	2428	1729	133	17168	82663	8912	1564	743	76611	1.0715	0.022004	0
Q83SD0	tr|Q83SD0|Q83SD0_SHIFL Phosphoribosylaminoimidazole carboxylase AIR carboxylase, CO(2)-fixing subunit OS=Shigella flexneri GN=purK PE=4 SV=4	3	13.5	39.408	5.7425	4619	22277	23913	96126	47247	48879	21271	1276	1995	1537	7276	836	1.0715	0.222467	0
Q83Q08	sp|Q83Q08|SSPB_SHIFL Stringent starvation protein B OS=Shigella flexneri GN=sspB PE=3 SV=1	3	19.4	18.238	15.364	15996	7444	85553	99634	45686	53948	368	17187	18821	24315	11531	12784	1.0717	0.313384	0
Q83PF4	sp|Q83PF4|ENGB_SHIFL Probable GTP-binding protein EngB OS=Shigella flexneri GN=engB PE=3 SV=5	6	38.6	23.546	97.146	45576	2166	2451	16641	79234	87179	149	63525	77375	14845	6792	8549	1.0719	0.00556758	0
Q83QK2	tr|Q83QK2|Q83QK2_SHIFL Inositol-1-monophosphatase OS=Shigella flexneri GN=suhB PE=4 SV=1	10	48.7	29.135	149.96	93134	32929	626	5175	1354	38696	2486	11898	12962	16525	79766	85483	1.0719	0.00309009	0
P0ABZ9	sp|P0ABZ9|SURA_SHIFL Chaperone SurA OS=Shigella flexneri GN=surA PE=3 SV=1	17	52.3	47.283	138.85	2631	1368	1263	1947	55322	54152	4839	25876	22163	4882	22485	26317	1.072	0.0924359	0
P67825	sp|P67825|CUTC_SHIFL Copper homeostasis protein CutC OS=Shigella flexneri GN=cutC PE=1 SV=1	4	22.2	26.761	13.445	69548	3373	35818	33329	16579	1675	14623	64899	81333	21597	1662	1935	1.0723	0.0167369	0
Q83QL4	sp|Q83QL4|PUR5_SHIFL Phosphoribosylformylglycinamidine cyclo-ligase OS=Shigella flexneri GN=purM PE=3 SV=3	3	11	36.873	9.2989	14273	67451	75278	86395	41942	44453	21644	93556	12288	3469	16153	18537	1.0723	0.680422	0
P0A9C4	sp|P0A9C4|GALM_SHIFL Aldose 1-epimerase OS=Shigella flexneri GN=galM PE=3 SV=1	10	41.6	38.19	120.04	15466	7411	8557	51752	24133	27618	53561	2684	26721	49345	23128	26217	1.0725	0.00803791	0
Q83SI1	sp|Q83SI1|CRL_SHIFL Sigma factor-binding protein Crl OS=Shigella flexneri GN=crl PE=3 SV=3	3	22.6	15.655	5.1117	39455	18725	273	31493	1544	16449	51353	241	27253	28265	1277	15558	1.0727	1	0
P67027	sp|P67027|SYGA_SHIFL Glycine--tRNA ligase alpha subunit OS=Shigella flexneri GN=glyQ PE=3 SV=1	5	24.1	34.716	51.758	4472	2138	23394	18967	89113	156	9594	4618	49886	16144	77952	83492	1.0728	0.0196682	0
P0ACK1	sp|P0ACK1|CRP_SHIFL cAMP receptor protein OS=Shigella flexneri GN=crp PE=3 SV=1	8	43.3	23.64	53.881	31369	1349	1796	9889	43281	55528	1178	49426	52355	1131	41379	71717	1.0738	0.0129546	0
Q83K88	tr|Q83K88|Q83K88_SHIFL Putative aminotransferase OS=Shigella flexneri GN=S2583 PE=4 SV=4	5	14.1	46.172	4.9925	89887	54973	34915	51138	3546	15677	274	139	1314	1846	91224	89234	1.0738	0.234032	0
Q83K55	tr|Q83K55|Q83K55_SHIFL Uncharacterized protein OS=Shigella flexneri GN=ypfH PE=4 SV=4	3	20.3	24.799	6.2029	8244	4893	41546	3577	1732	18388	12528	6197	6418	3424	17464	16741	1.0742	0.0921471	0
P0AE03	sp|P0AE03|TRMJ_SHIFL tRNA (cytidine/uridine-2-O-)-methyltransferase TrmJ OS=Shigella flexneri GN=trmJ PE=3 SV=1	4	20.3	27.048	61.222	17695	82592	94361	199	51293	57794	3589	14516	1674	37276	16783	2494	1.0747	0.0180262	0
P0AA56	sp|P0AA56|QMCA_SHIFL Protein QmcA OS=Shigella flexneri GN=qmcA PE=3 SV=1	6	27.9	33.743	37.405	18575	83169	1258	7256	29881	42625	61144	29543	3161	5214	23745	28359	1.0753	0.167547	0
Q83L18;A5A6E4	tr|Q83L18|Q83L18_SHIFL Uncharacterized protein OS=Shigella flexneri GN=SF1574 PE=4 SV=1;tr|A5A6E4|A5A6E4_SHIFL IS1294 ORF OS=Shigella flexneri GN=CP0042 PE=4 SV=1	2	51.6	6.9071	30.653	61144	28761	32383	1392	64177	7527	28377	12952	15425	18847	93914	94558	1.0757	0.0109283	0
Q83MG9	sp|Q83MG9|CAIC_SHIFL Probable crotonobetaine/carnitine-CoA ligase OS=Shigella flexneri GN=caiC PE=3 SV=2	1	2.3	58.661	2.1926	28361	1314	15221	23577	1188	13389	47841	29515	18326	0	0	0	1.0757	1	0.009901
P0A8U9	sp|P0A8U9|METJ_SHIFL Met repressor OS=Shigella flexneri GN=metJ PE=3 SV=2	3	32.4	12.141	7.2859	33853	1748	1685	1447	49948	54522	1919	95476	95612	137	79	6699	1.0763	0.0821395	0
P0AAR4	sp|P0AAR4|YBAK_SHIFL Cys-tRNA(Pro)/Cys-tRNA(Cys) deacylase YbaK OS=Shigella flexneri GN=ybaK PE=3 SV=1	5	41.5	17.093	16.114	21669	175	1919	1329	48699	54586	49814	27455	22359	63593	31344	32249	1.0763	0.159158	0
P0ABU6	sp|P0ABU6|ELBB_SHIFL Enhancing lycopene biosynthesis protein 2 OS=Shigella flexneri GN=elbB PE=3 SV=1	4	34.6	22.981	42.177	1596	74927	84673	39494	18611	2883	63356	29615	33741	5675	2671	349	1.0763	0.0721062	0
Q83LH2	tr|Q83LH2|Q83LH2_SHIFL Uncharacterized protein OS=Shigella flexneri GN=ycfD PE=4 SV=1	4	16	42.923	8.3583	8413	38824	4536	14869	67757	8932	46339	21499	2484	22923	155	12373	1.0766	0.109763	0
Q83Q51	tr|Q83Q51|Q83Q51_SHIFL Outer membrane channel TolC OS=Shigella flexneri GN=tolC PE=4 SV=4	14	42.4	53.798	323.31	12466	59279	65378	57923	27315	368	3634	17322	18983	343	14642	15788	1.0766	0.00178343	0
P0ABU4	sp|P0ABU4|YCHF_SHIFL Ribosome-binding ATPase YchF OS=Shigella flexneri GN=ychF PE=3 SV=2	10	29.8	39.667	116.56	15563	76291	79335	7758	38528	3898	46178	21863	24315	31941	159	164	1.0767	0.0159054	0
P0ABC6	sp|P0ABC6|HFLC_SHIFL Modulator of FtsH protease HflC OS=Shigella flexneri GN=hflC PE=3 SV=1	13	49.4	37.649	109.57	18	85845	94153	5966	2811	3155	71436	3418	37255	4893	23556	25348	1.077	0.00840405	0
P0AE00	sp|P0AE00|YAJC_SHIFL UPF0092 membrane protein YajC OS=Shigella flexneri GN=yajC PE=3 SV=1	3	27.3	11.887	37.81	85996	39988	468	34266	16756	1751	24973	1969	144	26757	12263	14494	1.077	0.131416	0
Q83SG2	sp|Q83SG2|DXS_SHIFL 1-deoxy-D-xylulose-5-phosphate synthase OS=Shigella flexneri GN=dxs PE=3 SV=1	6	15.5	67.646	35.941	14333	7796	72532	5554	2839	27113	35789	16575	19214	5235	25831	2624	1.0772	0.220842	0
P0A8C7	sp|P0A8C7|YGFB_SHIFL UPF0149 protein YgfB OS=Shigella flexneri GN=ygfB PE=3 SV=1	1	8.3	21.229	4.7724	21441	1113	11328	16813	7764	9493	22138	11814	1323	24141	11677	12464	1.0774	0.0491995	0
Q83MF7	sp|Q83MF7|DDLB_SHIFL D-alanine--D-alanine ligase B OS=Shigella flexneri GN=ddlB PE=3 SV=1	6	28.4	32.821	7.7452	1421	7198	71814	1158	5115	51469	21293	1399	1894	19135	96839	94511	1.0774	0.0646715	0
Q83JX1	tr|Q83JX1|Q83JX1_SHIFL Uncharacterized protein OS=Shigella flexneri GN=mazG PE=4 SV=1	2	12.5	30.44	6.5242	16846	865	82458	1455	55858	48688	1224	55295	46948	55766	25125	3641	1.0775	0.301639	0
Q83Q19	tr|Q83Q19|Q83Q19_SHIFL Penicillin-binding protein activator LpoA OS=Shigella flexneri GN=yraM PE=3 SV=4	10	21.5	72.754	85.883	45837	2242	23435	17593	84277	9165	15395	7774	7629	12849	627	66486	1.0775	0.0529461	0
Q83Q15	sp|Q83Q15|GLMM_SHIFL Phosphoglucosamine mutase OS=Shigella flexneri GN=glmM PE=3 SV=1	9	28.8	47.558	82.197	155	49317	5573	56814	26727	387	24633	1161	1333	23599	1988	12611	1.078	0.0686184	0
Q83M40	sp|Q83M40|KAD_SHIFL Adenylate kinase OS=Shigella flexneri GN=adk PE=3 SV=4	12	50.9	23.617	68.044	43677	2851	22826	16963	76964	92664	15186	7414	77756	11529	57447	57838	1.0783	0.141761	0
P0A1C1	sp|P0A1C1|SPAL_SHIFL Probable ATP synthase SpaL/MxiB OS=Shigella flexneri GN=spaL PE=3 SV=1	15	41.9	47.518	68.904	12592	61592	64329	46787	23257	2353	43933	279	23143	3522	17545	17656	1.0784	0.0329521	0
P0AFL0	sp|P0AFL0|POTD_SHIFL Spermidine/putrescine-binding periplasmic protein OS=Shigella flexneri GN=potD PE=3 SV=1	15	46	38.867	75.121	1637	5394	5598	49894	23662	26233	2694	12869	147	29541	13864	15677	1.0789	0.0138444	0
P0ADE9	sp|P0ADE9|YGFZ_SHIFL tRNA-modifying protein YgfZ OS=Shigella flexneri GN=ygfZ PE=3 SV=2	10	35.9	36.094	41.112	9862	47572	5148	5417	26633	27384	24232	11142	139	2371	97972	1574	1.0794	0.00310784	0
P0ADK3	sp|P0ADK3|YIAF_SHIFL Uncharacterized protein YiaF OS=Shigella flexneri GN=yiaF PE=4 SV=2	9	55.1	25.663	52.597	81485	3942	42443	3275	161	1665	33467	15733	17734	15313	7286	814	1.0802	0.0459068	0
Q821A4	tr|Q821A4|Q821A4_SHIFL Peptidyl-prolyl cis-trans isomerase OS=Shigella flexneri GN=ppiA PE=3 SV=1	5	48.2	20.702	124.01	23197	11176	122	1221	48618	53595	83971	41288	42682	45783	21857	23926	1.0803	0.158769	0
Q83R05	sp|Q83R05|HIS7_SHIFL Histidine biosynthesis bifunctional protein HisB OS=Shigella flexneri GN=hisB PE=3 SV=2	3	10.4	40.163	8.1509	1993	9423	159	52278	2633	25975	8816	4183	4723	58914	26818	3297	1.0804	0.191686	0
P0A733	sp|P0A733|MGSA_SHIFL Methylglyoxal synthase OS=Shigella flexneri GN=mgsA PE=3 SV=1	2	32.2	16.918	11.959	15246	71865	8595	48444	23464	2498	8692	41641	45261	17114	6763	1354	1.0806	1	0
Q83SJ1	tr|Q83SJ1|Q83SJ1_SHIFL Possible envelope protein OS=Shigella flexneri GN=sbmA PE=4 SV=4	1	3.4	46.493	2.9275	75613	36291	39323	42257	2445	21812	14558	69133	76451	18798	89323	98655	1.0806	1	0.0029652
P0ADB3	sp|P0ADB3|OSME_SHIFL Osmotically-inducible lipoprotein E OS=Shigella flexneri GN=osmE PE=4 SV=1	3	27.7	12.021	17.737	756	3387	3669	36155	17264	18892	16871	82933	85777	17534	83128	9228	1.0809	0.0973126	0
P59198	sp|P59198|MSBB1_SHIFL Lipid A biosynthesis (KDO)2-(lauroyl)-lipid IVA acyltransferase 1 OS=Shigella flexneri GN=msbB1 PE=3 SV=1	3	12.4	37.41	6.1508	3395	144	16355	89177	4324	46153	8965	37591	43373	13381	59784	7422	1.0809	0.0899921	0
Q83P44;Q7UAM3	tr|Q83P44|Q83P44_SHIFL Thiol:disulfide interchange protein DsbD OS=Shigella flexneri GN=dsbD PE=3 SV=1;tr|Q7UAM3|Q7UAM3_SHIFL Thiol:disulfide interchange protein DsbD OS=Shigella flexneri GN=dsbD PE=3 SV=1	1	3.4	61.83	2.3972	33557	14541	1916	13368	54141	79542	14689	67312	79573	55	23959	3141	1.0811	1	0.0057678
Q83R44	tr|Q83R44|Q83R44_SHIFL Periplasmic glutamine-binding protein OS=Shigella flexneri GN=SF1963 PE=3 SV=1	19	67.4	30.969	164.17	71357	32214	39143	2992	12325	16767	2158	99214	11137	2127	99675	11239	1.0811	0.0384387	0
Q83RH4	tr|Q83RH4|Q83RH4_SHIFL Putative DEOR-type transcriptional regulator OS=Shigella flexneri GN=S1568 PE=4 SV=1	3	21.8	28.203	6.8639	17993	85734	942	97237	51678	45559	82697	3455	48642	0	0	0	1.0813	1	0
Q83IW2	tr|Q83IW2|Q83IW2_SHIFL Uncharacterized protein OS=Shigella flexneri GN=yigL PE=4 SV=4	4	27.4	29.721	44.993	1871	89661	97441	47435	23774	23661	177	5218	57483	31966	15669	16297	1.0816	0.378333	0
P0AG23	sp|P0AG23|RELA_SHIFL GTP pyrophosphokinase OS=Shigella flexneri GN=relA PE=3 SV=1	13	25.1	83.875	82.011	56625	27175	2945	2476	1219	12742	15645	75566	8885	1622	76	86199	1.0817	0.0998947	0
P0A7I3	sp|P0A7I3|RF1_SHIFL Peptide chain release factor 1 OS=Shigella flexneri GN=prfA PE=3 SV=1	3	14.2	40.517	14.595	85519	4134	45385	2762	89964	11765	326	1446	16214	34497	1792	1746	1.082	0.210794	0
P0AB27	sp|P0AB27|YCEB_SHIFL Uncharacterized lipoprotein YceB OS=Shigella flexneri GN=yceB PE=4 SV=1	3	21.5	20.5	33.511	1844	92554	9149	64922	33236	31686	74449	377	36749	44674	21618	2356	1.082	0.168951	0
Q7UCE2;Q83KY2	tr|Q7UCE2|Q7UCE2_SHIFL Glutathionine S-transferase OS=Shigella flexneri GN=gst PE=3 SV=1;tr|Q83KY2|Q83KY2_SHIFL Glutathionine S-transferase OS=Shigella flexneri GN=gst PE=3 SV=1	9	52.2	22.87	94.535	1444	6785	76194	55351	26426	28925	3669	17389	1932	523	2435	27968	1.0827	0.00276859	0
Q83M81	sp|Q83M81|FRSA_SHIFL Esterase FrsA OS=Shigella flexneri GN=frsA PE=3 SV=1	10	33.1	46.994	43.154	2874	1346	15279	11163	4987	61761	87498	41894	4564	88267	42838	45429	1.0827	0.0497661	0
Q83K79	tr|Q83K79|Q83K79_SHIFL Phosphoenolpyruvate-protein phosphotransferase OS=Shigella flexneri GN=ptsI PE=3 SV=1	29	48.9	63.533	323.31	19861	99663	98948	56886	2763	29823	64146	32197	31949	77579	444	37175	1.0828	0.0166626	0
P0ABA3	sp|P0ABA3|ATPF_SHIFL ATP synthase subunit b OS=Shigella flexneri GN=atpF PE=3 SV=1	13	75	17.264	278.99	26526	13261	13264	11611	59466	56647	8777	424	4573	68367	32943	35424	1.0832	0.130047	0
P18012	sp|P18012|IPAC_SHIFL Invasin IpaC OS=Shigella flexneri GN=ipaC PE=1 SV=2	21	66.1	38.776	323.31	3349	1463	15745	91484	42683	4882	96168	46325	49843	11583	5727	5888	1.0833	0.01036	0
P66608	sp|P66608|RS7_SHIFL 30S ribosomal protein S7 OS=Shigella flexneri GN=rpsG PE=3 SV=2	12	64.1	17.604	270.06	15835	7588	82469	86124	41133	44991	37632	17772	19859	34593	16975	17619	1.0833	0.0935663	0
P63227	sp|P63227|GMHA_SHIFL Phosphoheptose isomerase OS=Shigella flexneri GN=gmhA PE=3 SV=1	8	40.1	20.815	78.508	46571	2342	23529	14651	72763	73746	19981	158	9923	11939	5774	62313	1.0834	0.33054	0
Q83SL4	sp|Q83SL4|RS2_SHIFL 30S ribosomal protein S2 OS=Shigella flexneri GN=rpsB PE=3 SV=4	13	56.8	26.771	320.4	13648	6694	69575	53732	28146	25586	43748	2728	232	38999	183	2969	1.0837	0.0146858	0
P0AED8	sp|P0AED8|DAPE_SHIFL Succinyl-diaminopimelate desuccinylase OS=Shigella flexneri GN=dapE PE=3 SV=1	3	8.8	41.269	6.56	51447	2393	27517	3626	15192	15434	87444	36281	51163	1276	5195	69666	1.0838	0.231777	0
P0AA21	sp|P0AA21|OMPR_SHIFL Transcriptional regulatory protein OmpR OS=Shigella flexneri GN=ompR PE=3 SV=1	9	54.8	27.353	67.229	7642	35634	448	38832	18379	2453	1965	9279	1577	1765	82272	93783	1.0839	0.0866592	0
Q83QF0	tr|Q83QF0|Q83QF0_SHIFL HypE product OS=Shigella flexneri GN=hypE PE=4 SV=4	4	14.3	33.688	19.544	5699	25	3694	32379	13156	19223	1433	2921	7512	13287	39286	93587	1.0842	0.468189	0
Q83SE9	tr|Q83SE9|Q83SE9_SHIFL Acriflavin resistance protein AcrA OS=Shigella flexneri GN=acrA PE=4 SV=4	12	36.5	42.152	323.31	88988	41188	478	3829	17758	2271	28833	13214	15619	22127	1216	1191	1.0844	0.0113395	0
Q83PF9	tr|Q83PF9|Q83PF9_SHIFL Protoporphyrin oxidase OS=Shigella flexneri GN=hemG PE=4 SV=1	4	27.6	21.256	49.335	1192	46733	55189	59349	26593	32756	249	186	96298	2283	92797	1283	1.0849	0.237974	0
Q83PI6	sp|Q83PI6|ILVD_SHIFL Dihydroxy-acid dehydratase OS=Shigella flexneri GN=ilvD PE=3 SV=1	7	18.7	65.478	53.823	35641	1723	18438	63396	32794	363	16173	7826	83526	13128	6126	7255	1.085	0.253277	0
P0ACB1	sp|P0ACB1|DNAB_SHIFL Replicative DNA helicase OS=Shigella flexneri GN=dnaB PE=3 SV=1	2	6.6	52.389	4.5783	91772	45449	46324	0	0	0	5442	25298	28744	3773	2151	17579	1.0851	0.374384	0
P65324	sp|P65324|LPXD_SHIFL UDP-3-O-(3-hydroxymyristoyl)glucosamine N-acyltransferase OS=Shigella flexneri GN=lpxD PE=3 SV=2	3	14.1	36.024	31.14	2437	11915	12455	85585	4848	44737	88912	45753	43159	69199	3255	36649	1.0852	0.0641654	0
P0A2U4	sp|P0A2U4|IPGC_SHIFL Chaperone protein IpgC OS=Shigella flexneri GN=ipgC PE=1 SV=1	7	58.1	17.756	185.66	29174	13855	15319	1469	5598	5491	91836	42915	48921	95221	4541	5179	1.0853	0.0266131	0
Q7UDL2	sp|Q7UDL2|PROB_SHIFL Glutamate 5-kinase OS=Shigella flexneri GN=proB PE=3 SV=1	9	33.5	39.125	115.89	3341	168	16242	12858	62381	66195	91899	46569	45329	1994	5946	5895	1.0854	0.0116682	0
Q83S38	tr|Q83S38|Q83S38_SHIFL Molybdopterin biosynthesis protein D OS=Shigella flexneri GN=moaD PE=4 SV=4	1	25.9	8.7558	41.814	58367	32678	25689	15952	8478	7474	13253	62193	7335	29162	17981	11182	1.0856	0.174273	0
Q83IL8	sp|Q83IL8|PYRI_SHIFL Aspartate carbamoyltransferase regulatory chain OS=Shigella flexneri GN=pyrI PE=3 SV=4	5	41.2	17.134	24.083	71556	34482	3774	41299	19724	21575	16319	811	8388	13938	67482	719	1.0861	0.0311362	0
Q83PR3	sp|Q83PR3|GHRB_SHIFL Glyoxylate/hydroxypyruvate reductase B OS=Shigella flexneri GN=ghrB PE=3 SV=4	3	13.9	35.336	26.364	23283	1917	12365	58192	26947	31245	88176	42627	45549	86459	39599	4686	1.0861	0.0924622	0
Q83Q57	tr|Q83Q57|Q83Q57_SHIFL Putative oxidoreductase OS=Shigella flexneri GN=yqhD PE=4 SV=4	10	37	42.141	97.878	12617	58926	6724	73231	358	38151	14238	63637	78747	38697	17483	21214	1.0862	0.0779724	0
P0ACG3	sp|P0ACG3|STPA_SHIFL DNA-binding protein StpA OS=Shigella flexneri GN=stpA PE=1 SV=1	5	48.5	15.347	83.148	1477	589	53882	4389	2769	234	32161	1613	16148	2882	1418	14694	1.0865	0.0529696	0
Q83QI8;Q7UD47;Q7UBY0	tr|Q83QI8|Q83QI8_SHIFL Invasion plasmid antigen OS=Shigella flexneri GN=ipaH_7 PE=4 SV=4;tr|Q7UD47|Q7UD47_SHIFL Invasion plasmid antigen OS=Shigella flexneri GN=ipaH_2 PE=4 SV=1;tr|Q7UBY0|Q7UBY0_SHIFL Invasion plasmid antigen OS=Shigella flexneri GN=ipaH_7	6	11.7	69.699	11.393	1474	51238	53499	575	2425	2649	3384	17185	15899	21578	127	11551	1.0865	0.409719	0
P0A7G5	sp|P0A7G5|RBFA_SHIFL Ribosome-binding factor A OS=Shigella flexneri GN=rbfA PE=3 SV=2	8	69.2	15.154	75.162	7233	37432	3461	39536	21326	1821	18185	89988	91864	14312	7165	7255	1.0868	0.0657105	0
P0A914	sp|P0A914|PAL_SHIFL Peptidoglycan-associated lipoprotein OS=Shigella flexneri GN=pal PE=3 SV=1	7	51.4	18.824	87.131	19457	9615	1395	69862	32338	37523	57131	25899	31232	67577	32378	35199	1.0868	0.0882124	0
Q83SH9	sp|Q83SH9|PROA_SHIFL Gamma-glutamyl phosphate reductase OS=Shigella flexneri GN=proA PE=3 SV=1	10	21.1	44.632	60.785	61152	29912	3124	24819	12111	1278	1657	8489	84577	19827	97521	175	1.087	0.0356261	0
Q83KE1	tr|Q83KE1|Q83KE1_SHIFL Putative ATP-binding component of a transport system OS=Shigella flexneri GN=yejF PE=3 SV=2	3	7.9	58.624	6.8606	2583	143	1153	65536	3425	31285	1645	54558	51893	86311	54191	3212	1.0876	0.702557	0
Q83JA3	tr|Q83JA3|Q83JA3_SHIFL Putative membrane protein OS=Shigella flexneri GN=damX PE=4 SV=1	9	28.6	46.402	60.888	73573	34714	38859	3676	16777	19298	22625	1762	11862	14873	71745	76981	1.0879	0.164114	0
Q83KW0	tr|Q83KW0|Q83KW0_SHIFL Uncharacterized protein OS=Shigella flexneri GN=S1848 PE=4 SV=1	2	22.1	14.959	8.308	59156	28847	339	36863	1822	18841	12757	64723	62846	9536	43521	51839	1.0884	0.0185243	0
Q83M38	tr|Q83M38|Q83M38_SHIFL Inosine-guanosine kinase OS=Shigella flexneri GN=gsk PE=4 SV=1	4	11.3	48.505	11.929	1477	75461	6536	57796	3184	27612	556	33278	21728	27965	11999	15967	1.0884	0.0937719	0
Q83MF2	tr|Q83MF2|Q83MF2_SHIFL Quinolinate phosphoribosyltransferase OS=Shigella flexneri GN=nadC PE=4 SV=4	5	30.6	32.772	64.926	13247	62624	69845	58835	27766	3169	44175	21472	2272	29459	13386	1673	1.0887	0.134692	0
P18010	sp|P18010|IPAA_SHIFL Invasin IpaA OS=Shigella flexneri GN=ipaA PE=1 SV=1	33	59.2	70.093	323.31	6948	32744	36665	34337	1658	18279	17968	86977	9275	1713	79879	91154	1.0888	0.0358515	0
Q83M42	sp|Q83M42|APT_SHIFL Adenine phosphoribosyltransferase OS=Shigella flexneri GN=apt PE=3 SV=2	4	25.1	19.872	32.771	73132	33496	39636	4448	19454	24953	18272	93846	88878	1452	46573	57945	1.0891	0.33018	0
Q83S02;Q7UD65	tr|Q83S02|Q83S02_SHIFL ATP-binding component of cytochrome-related transport OS=Shigella flexneri GN=cydC PE=3 SV=1;tr|Q7UD65|Q7UD65_SHIFL ATP-binding component of cytochrome-related transport OS=Shigella flexneri GN=cydC PE=3 SV=1	5	12.9	62.949	9.785	6718	2946	31258	289	14718	14182	1787	7989	9159	14731	67614	79695	1.0894	0.596296	0
P0A221	sp|P0A221|MXIG_SHIFL Protein MxiG OS=Shigella flexneri GN=mxiG PE=1 SV=1	9	30.2	43.001	32.335	62558	2863	33955	29722	14264	15458	1697	7469	99231	15866	72918	8574	1.09	0.0276231	0
Q83QV0	sp|Q83QV0|NAPA_SHIFL Periplasmic nitrate reductase OS=Shigella flexneri GN=napA PE=3 SV=1	21	31.2	92.986	240.23	31621	1551	1657	19374	928	194	54163	25735	28429	6838	31976	36332	1.09	0.0604331	0
Q83QE9	sp|Q83QE9|MUTS_SHIFL DNA mismatch repair protein MutS OS=Shigella flexneri GN=mutS PE=3 SV=1	10	16.2	95.276	49.629	27211	12793	14418	89153	4263	4791	87937	4217	45919	9519	43849	5117	1.0905	0.0299809	0
P0A899	sp|P0A899|YBEY_SHIFL Endoribonuclease YbeY OS=Shigella flexneri GN=ybeY PE=3 SV=1	1	9.7	17.525	3.1122	38946	2167	18779	1717	98147	72923	12996	59863	797	8843	43659	44771	1.0908	1	0.0014959
Q83RZ9	tr|Q83RZ9|Q83RZ9_SHIFL Putative polynucleotide enzyme OS=Shigella flexneri GN=ycaJ PE=4 SV=1	3	10.1	49.66	26.133	23834	12144	11691	62815	31496	31319	91486	45427	4659	8444	44514	39529	1.0912	0.0644266	0
P0A9R1	sp|P0A9R1|DHAS_SHIFL Aspartate-semialdehyde dehydrogenase OS=Shigella flexneri GN=asd PE=3 SV=1	11	61.3	40.017	179.49	19167	91528	114	8174	3933	41743	7913	33144	37769	39683	1954	2629	1.0913	0.0407291	0
Q83PP6	tr|Q83PP6|Q83PP6_SHIFL Glutaredoxin 3 OS=Shigella flexneri GN=grxC PE=4 SV=1	4	38.6	9.0844	19.533	12484	5914	65827	52426	25485	2694	31445	14752	16694	497	18777	22193	1.0913	0.13183	0
Q7UDT8	sp|Q7UDT8|ISPH_SHIFL 4-hydroxy-3-methylbut-2-enyl diphosphate reductase OS=Shigella flexneri GN=ispH PE=3 SV=1	5	13	34.755	23.209	1634	81792	8168	1933	5731	5218	26363	1224	14339	2779	12458	15251	1.0914	0.0953128	0
Q83QR3	sp|Q83QR3|TRUA_SHIFL tRNA pseudouridine synthase A OS=Shigella flexneri GN=truA PE=3 SV=1	1	9.6	30.4	16.566	2892	14699	14221	0	0	0	15673	7764	7986	13248	69352	63126	1.0917	0.936651	0
Q83M37	tr|Q83M37|Q83M37_SHIFL UDP-sugar hydrolase (5-nucleotidase) OS=Shigella flexneri GN=ushA PE=3 SV=1	15	42.4	60.838	164.71	26973	12711	14262	92364	43471	48893	8815	4871	47278	89219	42768	46452	1.0918	0.0567568	0
Q83PI5	tr|Q83PI5|Q83PI5_SHIFL Threonine deaminase (Dehydratase) OS=Shigella flexneri GN=ilvA PE=4 SV=1	5	13.2	56.184	10.316	45735	21818	23918	27122	13487	13635	37995	15888	2217	14814	67417	872	1.0923	0.088581	0
Q83IT4	tr|Q83IT4|Q83IT4_SHIFL Aspartokinase II and homoserine dehydrogenase II OS=Shigella flexneri GN=metL PE=4 SV=1	9	14	88.927	15.908	21479	157	1972	15891	77922	8983	17844	7459	1385	3839	19691	18347	1.0931	0.210298	0
Q83P23	tr|Q83P23|Q83P23_SHIFL Putative carbon starvation protein OS=Shigella flexneri GN=yjiY PE=4 SV=1	6	10.7	77.843	53.114	67317	3215	35167	43974	2922	2352	1162	56759	59436	11724	55519	61721	1.0934	0.0881249	0
Q83SG0	tr|Q83SG0|Q83SG0_SHIFL 4-methyl-5(B-hydroxyethyl)-thiazole monophosphate biosynthesis (ThiJ) protein OS=Shigella flexneri GN=thiJ PE=4 SV=1	1	8.1	21.11	80.39	11213	53666	5846	5767	2775	29362	29339	1372	15619	2572	12241	1348	1.0937	1	0
P0AB70	sp|P0AB70|PNTB_SHIFL NAD(P) transhydrogenase subunit beta OS=Shigella flexneri GN=pntB PE=3 SV=1	10	31.4	48.722	124.31	8866	4186	4752	44518	2777	23741	2295	1368	11727	21993	99413	1252	1.0939	0.043827	0
Q99Q62	tr|Q99Q62|Q99Q62_SHIFL ORF47 OS=Shigella flexneri GN=CP0059 PE=4 SV=1	1	6.9	17.75	2.7483	1884	48172	6668	5248	22753	29727	17249	74376	9811	39112	17982	2113	1.0941	1	0.003663
Q83SF0;Q7UDI0	tr|Q83SF0|Q83SF0_SHIFL Acriflavine resistance protein OS=Shigella flexneri GN=acrB PE=4 SV=1;tr|Q7UDI0|Q7UDI0_SHIFL Acriflavine resistance protein OS=Shigella flexneri GN=acrB PE=4 SV=1	15	19	113.66	56.25	7435	36624	37681	22156	1725	11431	29716	1497	1481	22433	1993	1144	1.0943	0.100579	0
P0AC32	sp|P0AC32|FTSX_SHIFL Cell division protein FtsX OS=Shigella flexneri GN=ftsX PE=3 SV=1	3	16.8	38.543	21.845	27913	1375	14837	42798	21339	21458	15738	7672	8675	78955	32714	46241	1.0947	0.210622	0
P0AES1	sp|P0AES1|GSP_SHIFL Bifunctional glutathionylspermidine synthetase/amidase OS=Shigella flexneri GN=gss PE=3 SV=1	11	23.3	70.531	150.16	76958	3638	4921	34753	16148	1865	23594	1117	12578	18611	8873	97382	1.0948	0.00432439	0
Q83P59	tr|Q83P59|Q83P59_SHIFL Repressor of treA,B,C OS=Shigella flexneri GN=treR PE=4 SV=1	2	9.5	34.6	3.4639	11753	29368	88163	73876	89683	6498	22958	1796	12162	2698	9643	1194	1.095	1	0
P0A7Q0	sp|P0A7Q0|RL34_SHIFL 50S ribosomal protein L34 OS=Shigella flexneri GN=rpmH PE=3 SV=1	2	19.6	5.3803	6.3423	955	37225	5283	67642	273	4639	9826	42759	55267	1261	59464	6664	1.0951	0.037524	0
Q7BCN2;Q8VSA0	tr|Q7BCN2|Q7BCN2_SHIFL IS600 ORF1 OS=Shigella flexneri GN=CP0058 PE=4 SV=1;tr|Q8VSA0|Q8VSA0_SHIFL IS600 ORF1 OS=Shigella flexneri GN=CP0267 PE=4 SV=1	3	44	11.156	8.3442	31162	14986	16176	0	0	0	1682	76662	84163	158	73198	7761	1.0952	0.533579	0
Q83LP3	sp|Q83LP3|SERC_SHIFL Phosphoserine aminotransferase OS=Shigella flexneri GN=serC PE=3 SV=1	17	56.6	39.84	188.76	3385	15731	17354	136	6221	68395	1226	5735	51525	97985	44368	53617	1.0957	0.0170064	0
Q83PG0	sp|Q83PG0|PEPQ_SHIFL Xaa-Pro dipeptidase OS=Shigella flexneri GN=pepQ PE=3 SV=1	11	31.8	50.236	61.547	89733	4211	47722	49786	23878	2598	19592	934	1589	2355	91297	11226	1.0959	0.0188316	0
P0C040	sp|P0C040|YAIE_SHIFL UPF0345 protein YaiE OS=Shigella flexneri GN=yaiE PE=3 SV=1	3	23.4	10.234	9.484	96223	4266	53562	65186	2872	36466	1912	8597	155	11935	53435	65911	1.0964	0.0365074	0
Q83PP0	tr|Q83PP0|Q83PP0_SHIFL Lipopolysaccharide 1,2-N-acetylglucosaminetransferase OS=Shigella flexneri GN=waaD PE=4 SV=1	4	10.5	43.59	5.5592	1213	58935	61193	1169	49695	51996	11811	649	57624	66257	3198	34349	1.0964	0.160067	0
Q83KS2	tr|Q83KS2|Q83KS2_SHIFL Uncharacterized protein OS=Shigella flexneri GN=yebE PE=4 SV=1	5	36.1	23.764	31.564	98194	45582	52612	19629	94763	1152	35457	16235	19222	4318	19871	23238	1.0966	0.0579459	0
Q83KN6	tr|Q83KN6|Q83KN6_SHIFL Uncharacterized protein OS=Shigella flexneri GN=yedD PE=4 SV=4	4	36.5	14.959	47.53	72395	3456	37889	28566	14376	1419	28279	12896	15383	1555	7234	83163	1.097	0.0199665	0
Q83PY6	sp|Q83PY6|RL16_SHIFL 50S ribosomal protein L16 OS=Shigella flexneri GN=rplP PE=3 SV=1	3	23.5	15.223	130.94	457	1865	21965	97826	4471	53116	17886	875	98151	1292	6637	68379	1.0972	0.0228719	0
Q83IR6	sp|Q83IR6|RLUF_SHIFL Ribosomal large subunit pseudouridine synthase F OS=Shigella flexneri GN=rluF PE=3 SV=1	1	4.1	32.418	10.305	51219	2682	25137	293	13722	15282	1428	81912	6883	79362	41694	37668	1.0975	1	0
Q83KS7	sp|Q83KS7|TTCA_SHIFL tRNA 2-thiocytidine biosynthesis protein TtcA OS=Shigella flexneri GN=ttcA PE=3 SV=1	2	10.3	35.489	7.1106	42289	22184	214	1572	81657	75547	142	5588	53615	16148	89597	71883	1.0979	0.971432	0
P0A441	sp|P0A441|PURU_SHIFL Formyltetrahydrofolate deformylase OS=Shigella flexneri GN=purU PE=3 SV=1	5	26.8	31.92	51.655	34336	1623	18313	16728	77725	89554	76297	3768	39229	99779	45435	54344	1.0982	0.125076	0
P0AEK6	sp|P0AEK6|FABI_SHIFL Enoyl-[acyl-carrier-protein] reductase [NADH] FabI OS=Shigella flexneri GN=fabI PE=3 SV=2	12	56.1	27.864	260.31	83739	39354	44385	3825	14256	16569	25585	12248	13337	27329	1285	14479	1.0986	0.000688813	0
Q83RZ0	tr|Q83RZ0|Q83RZ0_SHIFL Putative pectinesterase OS=Shigella flexneri GN=ybhC PE=3 SV=1	5	16.2	46.065	75.082	17153	8174	89785	81151	38595	42556	3855	189	246	51824	2555	26769	1.0988	0.0185892	0
Q83KL8	tr|Q83KL8|Q83KL8_SHIFL Uncharacterized protein OS=Shigella flexneri GN=SF2027 PE=4 SV=1	2	14.4	17.579	31.664	76757	36839	39918	39217	19537	1968	2148	97457	11663	16132	7556	85757	1.0992	0.0125371	0
Q83PX0	sp|Q83PX0|AROB_SHIFL 3-dehydroquinate synthase OS=Shigella flexneri GN=aroB PE=3 SV=1	5	20.2	38.826	51.859	14614	72632	7351	7865	39836	38814	27868	1295	14963	39625	19892	19732	1.0992	0.12219	0
P0A820	sp|P0A820|METK_SHIFL S-adenosylmethionine synthase OS=Shigella flexneri GN=metK PE=3 SV=2	10	40.9	41.951	56.352	1286	61338	66724	4881	18278	2263	48427	2431	24396	38754	1928	19725	1.0993	0.00529472	0
Q83KA8	tr|Q83KA8|Q83KA8_SHIFL Uncharacterized protein OS=Shigella flexneri GN=yfcE PE=4 SV=4	2	14.2	19.993	10.456	18649	94958	9153	47116	22247	24869	98966	52799	46167	446	19912	2494	1.0994	0.32226	0
Q99PY7	tr|Q99PY7|Q99PY7_SHIFL Plasmid stable inheritance protein OS=Shigella flexneri GN=stbA PE=4 SV=1	13	41.4	35.622	83.681	13527	65936	69332	72494	34437	3857	314	16278	15122	31373	15221	16153	1.0998	0.0835309	0
P0A7S2	sp|P0A7S2|RS11_SHIFL 30S ribosomal protein S11 OS=Shigella flexneri GN=rpsK PE=3 SV=2	5	34.1	13.845	26.521	47371	22559	24812	2634	12568	13772	1187	56269	6183	92233	43638	48595	1.0999	0.00756878	0
P69780	sp|P69780|LPP_SHIFL Major outer membrane lipoprotein OS=Shigella flexneri GN=lpp PE=3 SV=1	4	62.8	8.3234	81.133	87536	4318	47218	25779	12173	1366	2229	1346	11863	39548	17798	21749	1.0999	0.0281172	0
Q83SK9	tr|Q83SK9|Q83SK9_SHIFL Exopolysaccharide synthesis regulator OS=Shigella flexneri GN=rcsF PE=4 SV=1	3	27.6	14.135	11.405	35368	17933	17435	1227	62554	615	115	56631	58371	11597	6146	55826	1.1001	0.00776953	0
Q83IJ9	sp|Q83IJ9|ORN_SHIFL Oligoribonuclease OS=Shigella flexneri GN=orn PE=3 SV=3	3	16	20.843	33.101	11896	56665	62294	53149	26279	2687	28211	12497	15714	37599	17888	1971	1.1004	0.0221874	0
Q7UAF3	tr|Q7UAF3|Q7UAF3_SHIFL Glucose-6-phosphate 1-dehydrogenase OS=Shigella flexneri GN=zwf PE=3 SV=1	17	37.1	55.759	158.49	35598	1626	19392	17649	8298	96189	98773	44637	54136	8725	37125	436	1.1005	0.00693481	0
Q9RHA1	tr|Q9RHA1|Q9RHA1_SHIFL Cytoplasmic membrane protein OS=Shigella flexneri GN=vpsC PE=4 SV=1	6	42.6	19.566	21.967	2482	11594	12488	15662	76158	8465	49168	23112	2656	3528	16666	18363	1.1007	0.202492	0
Q83PV3	sp|Q83PV3|GLGB_SHIFL 1,4-alpha-glucan branching enzyme GlgB OS=Shigella flexneri GN=glgB PE=3 SV=1	13	22.8	84.35	62.568	6189	2946	3243	3649	1484	1589	17245	7985	93369	13995	67113	72841	1.101	0.0829873	0
Q83S78;Q7UDD8	tr|Q83S78|Q83S78_SHIFL N-acetylglucosamine-specific enzyme IIABC OS=Shigella flexneri GN=nagE PE=4 SV=1;tr|Q7UDD8|Q7UDD8_SHIFL N-acetylglucosamine-specific enzyme IIABC OS=Shigella flexneri GN=nagE PE=4 SV=1	2	6.6	68.322	16.179	4173	19675	2255	23531	1918	12612	8173	4194	4636	126	46469	53795	1.1021	1	0
P0ACE2	sp|P0ACE2|MBHM_SHIFL Hydrogenase-2 large chain OS=Shigella flexneri GN=hybC PE=3 SV=2	14	33	62.49	106.46	11137	5258	58785	43322	19742	23581	35416	17217	18199	32627	15622	175	1.1022	0.0120527	0
Q83JY3	sp|Q83JY3|PIMT_SHIFL Protein-L-isoaspartate O-methyltransferase OS=Shigella flexneri GN=pcm PE=3 SV=3	2	14.4	23.245	8.0098	58536	26891	31645	2336	1939	1296	1563	79364	71265	2437	8152	12422	1.103	0.202181	0
P0AEC4	sp|P0AEC4|ARCB_SHIFL Aerobic respiration control sensor protein ArcB OS=Shigella flexneri GN=arcB PE=3 SV=1	6	10.2	87.982	16.568	21873	1232	11641	68669	33219	3545	9746	4398	5348	5264	25124	27479	1.1031	0.076524	0
P0AG43	sp|P0AG43|RIBF_SHIFL Riboflavin biosynthesis protein RibF OS=Shigella flexneri GN=ribF PE=3 SV=1	6	24.9	34.734	12.954	5687	25552	3535	2565	9681	1885	1674	73433	8731	19447	85281	1919	1.1036	0.204046	0
P59330	sp|P59330|DCYD_SHIFL D-cysteine desulfhydrase OS=Shigella flexneri GN=dcyD PE=3 SV=2	7	23.5	35.167	18.891	36656	1811	18645	1586	5762	5593	14143	68826	7263	11928	6522	58756	1.1037	0.192439	0
Q83SF5	tr|Q83SF5|Q83SF5_SHIFL Putative polymerase/proteinase OS=Shigella flexneri GN=yajG PE=4 SV=4	3	21.2	24.914	37.759	33575	1697	1665	61283	28741	32542	12256	64474	5884	15191	76485	75421	1.1039	0.0466777	0
Q83RD0	tr|Q83RD0|Q83RD0_SHIFL NAD(P) transhydrogenase subunit alpha OS=Shigella flexneri GN=pntA PE=3 SV=4	10	28.5	55.133	52.756	86625	41295	4533	4253	19274	2278	23937	1187	1213	2634	1214	142	1.1044	0.0152832	0
Q83IS7	sp|Q83IS7|CAPP_SHIFL Phosphoenolpyruvate carboxylase OS=Shigella flexneri GN=ppc PE=3 SV=1	42	51.5	99.095	323.31	5246	24212	28248	173	82324	9673	2624	89863	11638	14536	69932	75429	1.1046	0.0544997	0
P64466	sp|P64466|YDFZ_SHIFL Putative selenoprotein YdfZ OS=Shigella flexneri GN=ydfZ PE=4 SV=1	4	52.2	7.2763	122.81	58729	28164	3565	1863	85562	9569	18817	89215	98958	21848	1686	11162	1.1047	0.142819	0
Q83JI9;Q7UBH5	tr|Q83JI9|Q83JI9_SHIFL Uncharacterized protein OS=Shigella flexneri GN=SF3143 PE=4 SV=1;tr|Q7UBH5|Q7UBH5_SHIFL Uncharacterized protein OS=Shigella flexneri GN=S3351 PE=4 SV=1	1	11.1	11.781	7.0571	1715	83632	87873	36686	1672	19967	72942	38657	34284	61877	28255	33622	1.1049	1	0
Q83L42	tr|Q83L42|Q83L42_SHIFL Uncharacterized protein OS=Shigella flexneri GN=S1622 PE=4 SV=1	3	17.8	32.426	11.853	69794	33472	36323	41666	19785	21881	22655	1134	11351	54725	23822	393	1.1049	0.389251	0
Q83PY7	sp|Q83PY7|RL29_SHIFL 50S ribosomal protein L29 OS=Shigella flexneri GN=rpmC PE=3 SV=1	3	49.2	7.2874	206.16	46789	2231	24757	15716	7126	86131	21446	154	1942	96271	44249	5222	1.1061	0.0370641	0
P59393	sp|P59393|SELD_SHIFL Selenide, water dikinase OS=Shigella flexneri GN=selD PE=3 SV=1	7	29.4	36.717	64.439	87332	41986	45346	51721	24362	27359	13368	64568	69115	22243	11167	1175	1.1068	0.0280661	0
Q83QQ9	tr|Q83QQ9|Q83QQ9_SHIFL 3-oxoacyl-[acyl-carrier-protein] synthase I OS=Shigella flexneri GN=fabB PE=3 SV=1	10	37	43.546	129.4	25294	12148	13146	14873	6933	7945	43734	2225	21484	647	29896	3574	1.108	0.0178727	0
Q83SN6	tr|Q83SN6|Q83SN6_SHIFL Penicillin-binding protein 3 peptidoglycan synthetase OS=Shigella flexneri GN=ftsI PE=4 SV=1	3	8.3	63.897	2.4964	5118	23794	27386	2394	11296	1268	247	9735	1676	68686	27671	4115	1.1082	0.234094	0.0057887
Q83LL3	tr|Q83LL3|Q83LL3_SHIFL Uncharacterized protein OS=Shigella flexneri GN=yccL PE=4 SV=1	4	57.9	6.5876	12.759	388	14782	1698	13776	66264	71499	92417	43262	49156	78622	38297	4326	1.1084	0.0728786	0
P0A223	sp|P0A223|MXIH_SHIFL Protein MxiH OS=Shigella flexneri GN=mxiH PE=1 SV=1	2	30.1	9.2652	20.279	66513	32896	33617	26828	1341	13427	2445	12328	12122	15235	71666	8682	1.1086	0.0436134	0
Q7UDD7;Q83S76	tr|Q7UDD7|Q7UDD7_SHIFL Asparagine synthetase OS=Shigella flexneri GN=asnB PE=4 SV=1;tr|Q83S76|Q83S76_SHIFL Asparagine synthetase OS=Shigella flexneri GN=asnB PE=4 SV=1	12	28.5	62.715	120	6812	32817	3533	42663	276	21956	14522	67734	77482	1936	53377	55983	1.1092	0.0817569	0
Q83M92	tr|Q83M92|Q83M92_SHIFL Putative amidase-type enzyme OS=Shigella flexneri GN=yafV PE=4 SV=4	1	7	28.979	9.7505	144	51623	52772	74318	34241	477	23146	1181	1265	73817	37118	36699	1.1097	0.0610903	0
P0AEE2	sp|P0AEE2|DCRB_SHIFL Protein DcrB OS=Shigella flexneri GN=dcrB PE=3 SV=1	6	48.6	19.787	215.26	2459	11465	12594	8349	38424	44624	75148	36427	38721	82394	39796	42599	1.1099	0.00111593	0
Q83IT7	tr|Q83IT7|Q83IT7_SHIFL Essential cell division protein OS=Shigella flexneri GN=ftsN PE=4 SV=1	3	10.7	35.807	72.528	17469	8989	84878	17469	8989	84878	0	0	0	0	0	0	1.1101	1	0
Q83QR1	sp|Q83QR1|PDXB_SHIFL Erythronate-4-phosphate dehydrogenase OS=Shigella flexneri GN=pdxB PE=3 SV=1	10	40.2	41.336	154.25	11867	593	59372	58172	2944	29128	3273	16333	16397	2777	13922	13848	1.1103	0.0118031	0
P0A6X6	sp|P0A6X6|HFQ_SHIFL Protein hfq OS=Shigella flexneri GN=hfq PE=3 SV=2	3	22.5	11.166	14.085	65972	32377	33595	3928	13138	17789	11654	54777	61764	2339	13761	96289	1.1105	0.30855	0
Q83SH5;Q7UDK9	tr|Q83SH5|Q83SH5_SHIFL Putative glucosyl transferase II OS=Shigella flexneri GN=gtrII PE=4 SV=1;tr|Q7UDK9|Q7UDK9_SHIFL Putative glucosyl tranferase II OS=Shigella flexneri GN=gtrII PE=4 SV=1	2	3.9	55.716	4.2155	325	14136	17914	646	28542	35518	2169	9197	1196	45748	21719	2429	1.1107	1	0
Q83PH9	tr|Q83PH9|Q83PH9_SHIFL Putative regulator OS=Shigella flexneri GN=wecE PE=3 SV=1	2	6.4	41.931	15.037	33257	1573	17527	72685	34918	37767	86846	34756	5289	1734	87628	8549	1.1107	1	0
Q83JE5	tr|Q83JE5|Q83JE5_SHIFL Putative periplasmic serine protease Do, heat shock protein HtrA OS=Shigella flexneri GN=SF3274 PE=4 SV=1	4	19.8	41.781	37.184	65113	31483	3363	2349	1181	1249	21595	116	1535	228	93419	1686	1.1108	0.0261967	0
Q83SM9	sp|Q83SM9|GUAC_SHIFL GMP reductase OS=Shigella flexneri GN=guaC PE=3 SV=1	7	32.9	37.383	50.002	376	18352	19248	1387	61678	69192	1271	58878	61832	12442	62961	61455	1.111	0.122432	0
Q83M00;Q7UDF0	tr|Q83M00|Q83M00_SHIFL Uncharacterized protein OS=Shigella flexneri GN=ybgF PE=4 SV=1;tr|Q7UDF0|Q7UDF0_SHIFL Uncharacterized protein OS=Shigella flexneri GN=ybgF PE=4 SV=1	11	52.9	28.362	323.31	12745	62278	65177	3712	17729	19372	49946	22823	27124	446	21726	18681	1.1112	0.0213599	0
Q7UBX0;Q83K20	tr|Q7UBX0|Q7UBX0_SHIFL Uncharacterized protein OS=Shigella flexneri GN=yfiF PE=4 SV=1;tr|Q83K20|Q83K20_SHIFL Uncharacterized protein OS=Shigella flexneri GN=yfiF PE=4 SV=4	8	28.7	37.81	82.481	193	53437	55867	3435	16938	17412	41244	19632	21612	33711	16867	16843	1.1116	0.00896447	0
Q83M58	tr|Q83M58|Q83M58_SHIFL Geranyltranstransferase (Farnesyldiphosphate synthase) OS=Shigella flexneri GN=ispA PE=1 SV=1	4	23.1	32.142	40.335	6566	31898	3378	11326	525	6121	1568	6617	89915	38671	276	18595	1.1123	0.0863549	0
Q83Q94	tr|Q83Q94|Q83Q94_SHIFL Transketolase 1 isozyme OS=Shigella flexneri GN=tktA PE=4 SV=4	18	36.8	72.153	142.75	59339	2888	3125	373	1452	16183	1236	5781	65795	16275	77871	8488	1.1123	0.0186216	0
Q83PI8	tr|Q83PI8|Q83PI8_SHIFL Uncharacterized protein OS=Shigella flexneri GN=yieP PE=4 SV=4	2	19.2	20.864	8.5655	72448	35741	3677	22134	14191	79425	5314	21549	28764	0	0	0	1.1125	1	0
Q83Q50	tr|Q83Q50|Q83Q50_SHIFL Putative synthetase/amidase OS=Shigella flexneri GN=ygiC PE=4 SV=1	5	18.1	45.04	137.89	3111	1552	15959	16171	79483	82224	744	35447	34958	781	3559	42411	1.1127	0.121657	0
Q83S08	tr|Q83S08|Q83S08_SHIFL Putative arylsulfatase OS=Shigella flexneri GN=ybjU PE=4 SV=1	11	40.2	36.483	54.765	6393	29141	31252	17371	82222	9149	1932	9194	1112	23719	11728	11991	1.1128	0.0288882	0
Q06081	sp|Q06081|MXIJ_SHIFL Lipoprotein MxiJ OS=Shigella flexneri GN=mxiJ PE=3 SV=1	10	41.1	27.509	134.35	83345	37978	45367	33966	15285	18681	2774	12845	14895	21639	98476	11791	1.1133	0.019318	0
Q7UAN5;Q83M46;Q83IS6;Q7UDI2;Q7UD34;Q7UB92;Q7UD29;Q7UBW6;Q7UB28;Q7UAW4;Q7UBS4;Q83MC3;Q83IW6;Q83LD4;Q83K12;Q81ZQ1;A5A6E5;Q7UAU1;Q7UBW4;Q7UBI4;Q7UB26;Q7TTE3;Q7UD88;Q7UCR8;Q7UCJ4;Q8VSP3;Q83JW8;Q83IY5;Q81ZP5;Q7UC45;Q83K92;Q81ZT3	tr|Q7UAN5|Q7UAN5_SHIFL IS4 orf OS=Shigella flexneri GN=S4521 PE=4 SV=1;tr|Q83M46|Q83M46_SHIFL IS4 ORF OS=Shigella flexneri GN=SF0399 PE=4 SV=1;tr|Q83IS6|Q83IS6_SHIFL IS4 ORF OS=Shigella flexneri GN=SF4038 PE=4 SV=1;tr|Q7UDI2|Q7UDI2_SHIFL IS4 orf OS=Shigell	6	22.6	50.275	18.871	2661	12753	1339	11	517	5831	1217	62926	58771	28916	129	1616	1.1134	0.333518	0
P0A6M7	sp|P0A6M7|DTD_SHIFL D-tyrosyl-tRNA(Tyr) deacylase OS=Shigella flexneri GN=dtd PE=3 SV=1	1	11.7	15.95	3.7026	3824	18313	19711	11845	58916	59538	12567	58876	66797	13612	65337	7778	1.1135	0.0149652	0
Q83IY0	tr|Q83IY0|Q83IY0_SHIFL Branched-chain amino-acid aminotransferase OS=Shigella flexneri GN=ilvE PE=3 SV=1	5	20.7	34.107	36.911	76476	36784	39692	35236	16831	1844	2335	99855	1349	295	99675	1938	1.1136	0.156702	0
Q83P38	sp|Q83P38|FRDC_SHIFL Fumarate reductase subunit C OS=Shigella flexneri GN=frdC PE=3 SV=1	4	19.8	15.059	6.1386	25934	12796	13138	47747	22718	2529	14136	68926	72436	7232	36316	33915	1.1136	0.566062	0
Q83RI6	tr|Q83RI6|Q83RI6_SHIFL Putative transport protein OS=Shigella flexneri GN=yoaE PE=4 SV=1	1	2.1	56.332	13.081	1879	93378	87414	375	14191	16559	7336	43967	26368	7977	35219	44488	1.1137	1	0
P0AE94	sp|P0AE94|CREA_SHIFL Protein CreA OS=Shigella flexneri GN=creA PE=4 SV=1	2	15.3	17.108	6.1619	92399	42473	49927	6962	3294	37526	1199	51641	59348	11681	52144	64662	1.1138	0.0314264	0
Q83RA5	tr|Q83RA5|Q83RA5_SHIFL Putative oxidase OS=Shigella flexneri GN=ydiJ PE=4 SV=1	6	7.9	113.25	10.976	75766	34544	41222	22926	9828	1398	2324	11418	11787	29635	13299	16337	1.1138	0.00614983	0
Q83JB7	tr|Q83JB7|Q83JB7_SHIFL Putative ATP-binding component of a transport system OS=Shigella flexneri GN=yheS PE=3 SV=1	7	17.4	71.858	25.769	1916	92632	97524	93348	4528	4868	35252	1741	1821	61556	331	31246	1.1139	0.221453	0
Q83P57	tr|Q83P57|Q83P57_SHIFL Anaerobic ribonucleoside-triphosphate reductase OS=Shigella flexneri GN=nrdD PE=4 SV=1	10	21.3	80.065	98.977	48122	21481	26641	1962	85125	1549	1828	7912	1127	1132	5671	59646	1.1139	0.0193	0
Q83R07	tr|Q83R07|Q83R07_SHIFL Putative enzyme of sugar metabolism OS=Shigella flexneri GN=S2198 PE=4 SV=1	4	22.3	29.679	28.221	82721	4395	42326	3664	16634	1943	28722	1523	13699	17935	87385	91968	1.1139	0.0498698	0
Q83KC1	sp|Q83KC1|CINAL_SHIFL CinA-like protein OS=Shigella flexneri GN=SF2328 PE=3 SV=1	5	14.8	44.265	31.679	3388	18148	1566	2753	11718	9352	73221	36632	36588	57326	27668	29658	1.1142	0.0811846	0
Q83IM3	tr|Q83IM3|Q83IM3_SHIFL Uncharacterized protein OS=Shigella flexneri GN=SF4233 PE=4 SV=1	3	23.4	18.598	6.302	77862	3135	46557	59311	2231	371	94179	46655	47524	91338	43387	47952	1.1143	0.000797052	0
P0A1K9	sp|P0A1K9|SPAO_SHIFL Surface presentation of antigens protein SpaO OS=Shigella flexneri GN=spaO PE=3 SV=1	9	27.6	33.417	44.625	3785	13895	1689	164	43989	5665	12288	56241	66643	84328	38717	45611	1.1147	0.00881966	0
Q7UBD3	sp|Q7UBD3|RSMB_SHIFL Ribosomal RNA small subunit methyltransferase B OS=Shigella flexneri GN=rsmB PE=3 SV=1	7	25.2	48.461	58.604	22674	1921	11753	13421	67487	66721	39284	16335	22949	53249	25387	27862	1.1155	0.349774	0
Q83KA9;Q7UC54	tr|Q83KA9|Q83KA9_SHIFL Putative S-transferase OS=Shigella flexneri GN=yfcC PE=4 SV=4;tr|Q7UC54|Q7UC54_SHIFL Putative S-transferase OS=Shigella flexneri GN=yfcC PE=4 SV=1	1	2.5	55.525	3.1232	6632	32179	33853	17394	9123	83813	4583	2197	23896	28353	12599	15755	1.1161	1	0.001497
Q83ML6	sp|Q83ML6|MAO1_SHIFL NAD-dependent malic enzyme OS=Shigella flexneri GN=maeA PE=3 SV=4	5	13.3	63.163	69.234	31228	1667	15161	73692	4159	3212	15589	76547	79341	827	42535	4165	1.1161	0.564535	0
Q83KJ6	sp|Q83KJ6|HIS8_SHIFL Histidinol-phosphate aminotransferase OS=Shigella flexneri GN=hisC PE=3 SV=1	5	19.7	39.361	12.154	19518	86999	1819	81934	39131	4283	7251	3926	41576	4748	16942	2386	1.1165	0.0669394	0
P0A872	sp|P0A872|TALB_SHIFL Transaldolase B OS=Shigella flexneri GN=talB PE=3 SV=2	22	68.5	35.219	199.92	77462	3772	3976	22999	1958	1241	32166	15764	1643	22296	198	11317	1.1168	0.00583406	0
Q83QG2	tr|Q83QG2|Q83QG2_SHIFL Membrane-bound lytic murein transglycosylase B OS=Shigella flexneri GN=mltB PE=4 SV=4	4	19.7	40.283	21.786	73	32356	37944	2733	13738	13591	16623	64688	1154	26348	12149	14199	1.1176	0.139997	0
Q83JS1	sp|Q83JS1|YGGU_SHIFL UPF0235 protein YggU OS=Shigella flexneri GN=yggU PE=3 SV=2	2	33.3	10.429	4.5427	42617	2585	2232	24522	127	12515	92746	47163	45583	8827	38618	4959	1.1177	1	0
P60960	sp|P60960|LGT_SHIFL Prolipoprotein diacylglyceryl transferase OS=Shigella flexneri GN=lgt PE=3 SV=1	2	8.6	33.108	4.1211	5474	2693	28611	3693	17117	19812	17774	89754	87991	0	0	0	1.1178	1	0
P0AED6	sp|P0AED6|UVRY_SHIFL Response regulator UvrY OS=Shigella flexneri GN=uvrY PE=3 SV=1	5	42.2	23.892	19.928	199	52337	57563	45126	22267	22858	28235	12649	15587	36539	17422	19117	1.1187	0.0689691	0
Q83QS7	tr|Q83QS7|Q83QS7_SHIFL NADH dehydrogenase I chain F OS=Shigella flexneri GN=nuoF PE=4 SV=1	12	33	49.32	102.78	69294	33951	35343	39989	2413	19576	9588	4259	53749	19725	93326	1392	1.1199	0.0831785	0
Q83Q18	tr|Q83Q18|Q83Q18_SHIFL Putative periplasmic protein OS=Shigella flexneri GN=yraP PE=4 SV=1	8	59.2	20.058	143.48	79337	37877	4146	4386	2586	225	17682	84655	92167	18569	88254	97437	1.1202	0.0556349	0
P59176	sp|P59176|GPMI_SHIFL 2,3-bisphosphoglycerate-independent phosphoglycerate mutase OS=Shigella flexneri GN=gpmI PE=3 SV=1	12	37.4	56.101	185.25	25284	1228	1376	97942	47932	51	86654	41335	45319	68243	32817	35426	1.1204	0.126591	0
P69815	sp|P69815|PTSN_SHIFL Nitrogen regulatory protein OS=Shigella flexneri GN=ptsN PE=3 SV=1	5	44.2	17.959	76.326	1311	5595	52518	4	19471	2529	3942	15337	1565	3217	15786	16384	1.1206	0.0645531	0
P0A6V4	sp|P0A6V4|GLGC_SHIFL Glucose-1-phosphate adenylyltransferase OS=Shigella flexneri GN=glgC PE=3 SV=2	10	26.7	48.697	99.675	9114	4182	48312	29994	13536	16458	27464	1296	14558	32656	1536	17296	1.1222	0.0101412	0
P62519	sp|P62519|OPGH_SHIFL Glucans biosynthesis glucosyltransferase H OS=Shigella flexneri GN=mdoH PE=3 SV=1	8	13.7	96.936	100.33	948	44749	49259	52849	25535	27315	2663	9547	1168	2496	1159	1336	1.1222	0.0508371	0
Q83RF9	tr|Q83RF9|Q83RF9_SHIFL Glutathione peroxidase OS=Shigella flexneri GN=btuE PE=3 SV=1	6	40.4	20.455	53.678	1233	61919	61382	42474	18834	2364	44334	2923	15131	36494	13882	22611	1.1222	0.0297302	0
Q83M98	tr|Q83M98|Q83M98_SHIFL Putative transporter OS=Shigella flexneri GN=ykgG PE=4 SV=2	4	18.6	30.841	39.047	7545	348	465	16326	7712	86246	3393	13456	16937	28731	13642	1588	1.1224	0.0980657	0
Q83L81	tr|Q83L81|Q83L81_SHIFL Uncharacterized protein OS=Shigella flexneri GN=S1516 PE=4 SV=1	1	17.9	10.792	4.1606	17362	88419	8525	0	0	0	7994	37322	33671	1263	5197	51534	1.1226	1	0
P0A995	sp|P0A995|F16PA_SHIFL Fructose-1,6-bisphosphatase class 1 OS=Shigella flexneri GN=fbp PE=3 SV=1	9	34	36.833	112.3	1128	5878	6123	44646	295	24551	3579	161	1969	32356	14773	17583	1.1229	0.00728188	0
P0ABF7	sp|P0ABF7|CDD_SHIFL Cytidine deaminase OS=Shigella flexneri GN=cdd PE=3 SV=1	6	30.3	31.54	73.076	1816	512	5858	5833	26843	3146	1883	86383	1192	3127	14621	1646	1.1229	0.0135624	0
Q07566	sp|Q07566|IPGD_SHIFL Inositol phosphate phosphatase IpgD OS=Shigella flexneri GN=ipgD PE=1 SV=1	14	28.8	59.832	147.09	2166	98971	1179	7428	3337	4991	71279	33768	37511	7756	32166	38591	1.1232	0.00432456	0
P37793	sp|P37793|HIS2_SHIFL Histidine biosynthesis bifunctional protein HisIE OS=Shigella flexneri GN=hisI PE=3 SV=1	2	5.9	22.882	3.8862	33767	1676	17692	33767	1676	17692	0	0	0	0	0	0	1.1244	1	0
P0A961	sp|P0A961|ALAA_SHIFL Glutamate-pyruvate aminotransferase AlaA OS=Shigella flexneri GN=alaA PE=3 SV=1	5	20.2	45.517	37.351	17275	7544	9735	61894	25586	3637	7549	31411	39138	431	1846	2194	1.1252	0.0016579	0
Q83IS8	tr|Q83IS8|Q83IS8_SHIFL Uncharacterized protein OS=Shigella flexneri GN=yijP PE=4 SV=4	5	13.5	66.539	24.21	23177	11152	1225	1114	52349	57792	75997	36472	39525	45638	2271	22937	1.1259	0.0361149	0
P0AB73	sp|P0AB73|ALF_SHIFL Fructose-bisphosphate aldolase class 2 OS=Shigella flexneri GN=fbaA PE=3 SV=2	12	35.9	39.147	304.68	21276	1139	11136	76877	35689	41188	65686	3184	3462	7195	3462	35575	1.1263	0.087118	0
Q83RK6	tr|Q83RK6|Q83RK6_SHIFL Putative LACI-type transcriptional regulator OS=Shigella flexneri GN=ycjW PE=4 SV=1	2	8.4	36.149	3.6542	46938	2311	26627	35937	15727	2211	63582	23748	39833	46423	2297	24326	1.1263	1	0
Q99Q99	tr|Q99Q99|Q99Q99_SHIFL PhoN1, periplasmic non specific acid ohosphatase OS=Shigella flexneri GN=phoN1 PE=4 SV=1	2	17.3	27.211	23.962	6241	28639	3162	74336	34887	39449	3867	14477	1639	2194	1674	11266	1.1269	0.364172	0
P0AEZ6	sp|P0AEZ6|MIND_SHIFL Septum site-determining protein MinD OS=Shigella flexneri GN=minD PE=3 SV=2	8	40	29.614	137.13	18689	88721	98168	7549	33534	3715	35943	17145	18798	8397	3842	42355	1.1274	0.00688391	0
P0A827	sp|P0A827|GLYA_SHIFL Serine hydroxymethyltransferase OS=Shigella flexneri GN=glyA PE=3 SV=1	16	42	45.316	181.51	1513	71354	78775	2687	12718	14153	57792	27266	3526	65467	31371	3496	1.1275	0.000366808	0
Q83PX5	tr|Q83PX5|Q83PX5_SHIFL Nitrite reductase (NAD(P)H) subunit OS=Shigella flexneri GN=nirD PE=4 SV=1	2	36.1	12.283	2.8168	85589	4198	45392	23773	12749	1124	67252	32175	3577	1596	67474	92127	1.1276	1	0.0029477
Q8VSB7	tr|Q8VSB7|Q8VSB7_SHIFL Uncharacterized protein OS=Shigella flexneri GN=CP0234 PE=4 SV=1	7	13.2	110.96	25.365	383	17665	2634	25511	1162	1398	78777	35845	42931	49116	24788	24328	1.1276	1	0
P0AGE3	sp|P0AGE3|SSB_SHIFL Single-stranded DNA-binding protein OS=Shigella flexneri GN=ssb PE=3 SV=2	3	20.2	18.975	17.571	1175	52156	58595	33297	15657	1764	16984	77432	9248	647	28755	31714	1.1278	0.030116	0
Q83Q31	tr|Q83Q31|Q83Q31_SHIFL Putative LYSR-type transcriptional regulator OS=Shigella flexneri GN=yhaJ PE=4 SV=1	2	12.4	33.213	6.1175	26861	11774	1587	0	0	0	15781	68159	89652	118	49585	61214	1.1289	0.56065	0
A5A6E1;A5A6E0;Q8VSB9;Q7UDG6;Q9R320;Q83Q78;Q81ZK7	tr|A5A6E1|A5A6E1_SHIFL IS629 ORF1 OS=Shigella flexneri GN=CP0055 PE=4 SV=1;tr|A5A6E0|A5A6E0_SHIFL IS629 ORF1 OS=Shigella flexneri GN=is629a PE=4 SV=1;tr|Q8VSB9|Q8VSB9_SHIFL IS629 ORF1 OS=Shigella flexneri GN=CP0231 PE=4 SV=1;tr|Q7UDG6|Q7UDG6_SHIFL IS629 or	3	28.7	12.597	5.4755	46921	22542	2438	4921	19753	21168	25941	13267	12674	3461	14619	19442	1.129	1	0
P0A6D2	sp|P0A6D2|ARGR_SHIFL Arginine repressor OS=Shigella flexneri GN=argR PE=3 SV=1	1	14.7	16.994	3.8386	12314	65483	57656	12314	65483	57656	0	0	0	0	0	0	1.1292	1	0
P0A7W6	sp|P0A7W6|RS5_SHIFL 30S ribosomal protein S5 OS=Shigella flexneri GN=rpsE PE=3 SV=2	9	67.7	17.603	323.31	1417	64865	7625	57216	2672	3514	44321	2247	2474	39534	17916	21618	1.1292	0.0265376	0
Q83P47	tr|Q83P47|Q83P47_SHIFL Putative oxidoreductase OS=Shigella flexneri GN=ytfG PE=4 SV=1	5	24.5	29.772	10.102	46353	22153	242	36794	18839	17956	3745	14638	1617	11928	5636	62976	1.1293	0.0461264	0
P61319	sp|P61319|LOLA_SHIFL Outer-membrane lipoprotein carrier protein OS=Shigella flexneri GN=lolA PE=3 SV=1	8	56.2	22.497	97.508	5349	25273	27776	3976	14734	16242	99431	48341	519	1213	5746	64256	1.1294	0.0106142	0
P0A9T3	sp|P0A9T3|SERA_SHIFL D-3-phosphoglycerate dehydrogenase OS=Shigella flexneri GN=serA PE=3 SV=2	9	26.3	44.175	102.56	1162	5298	63114	58423	26584	3184	377	14225	16544	26828	1299	1473	1.1304	0.0163858	0
Q83PX6	tr|Q83PX6|Q83PX6_SHIFL Nitrite reductase (NAD(P)H) subunit OS=Shigella flexneri GN=nirB PE=4 SV=4	22	32.3	93.106	195.62	35297	16166	19131	17172	7993	9179	85352	38559	46793	95898	43173	52725	1.1305	0.0034819	0
Q83S19;Q7UD78	tr|Q83S19|Q83S19_SHIFL Modulator of drug activity A OS=Shigella flexneri GN=mdaA PE=4 SV=1;tr|Q7UD78|Q7UD78_SHIFL Modulator of drug activity A OS=Shigella flexneri GN=mdaA PE=4 SV=1	2	9.4	26.295	21.522	42954	2637	22318	19215	92179	99974	69214	33177	3637	16818	811	87166	1.1313	0.0606957	0
Q83QV4	tr|Q83QV4|Q83QV4_SHIFL Cytochrome c-type biogenesis protein OS=Shigella flexneri GN=ccmF PE=4 SV=1	2	4.3	71.391	10.818	26995	1371	13924	14996	72511	77445	65742	31643	3499	54252	26553	27699	1.1323	0.179544	0
Q83LM2	tr|Q83LM2|Q83LM2_SHIFL DNA helicase IV OS=Shigella flexneri GN=helD PE=4 SV=4	2	3.2	77.903	9.4774	2861	13614	14987	21782	1442	1134	2233	11469	1564	46157	2252	2595	1.1325	1	0
P61322	sp|P61322|LOLB_SHIFL Outer-membrane lipoprotein LolB OS=Shigella flexneri GN=lolB PE=3 SV=1	6	44.9	23.55	36.123	23629	11461	12168	12549	61421	6466	64578	31648	3293	46224	21537	24687	1.1326	0.00855727	0
P0ACI2	sp|P0ACI2|ROB_SHIFL Right origin-binding protein OS=Shigella flexneri GN=rob PE=3 SV=1	5	21.1	33.144	54.552	26166	12529	13637	57839	25886	31952	16581	8272	8314	3816	16699	21318	1.1327	0.0142654	0
Q83QN5	tr|Q83QN5|Q83QN5_SHIFL Putative oxidoreductase OS=Shigella flexneri GN=ucpA PE=3 SV=4	6	26.2	27.793	28.564	52259	2466	27653	22171	1432	11739	18975	9413	99337	11113	51329	5983	1.1336	0.053429	0
P0A8R3	sp|P0A8R3|RRAA_SHIFL Regulator of ribonuclease activity A OS=Shigella flexneri GN=rraA PE=3 SV=1	1	6.8	17.36	12.91	16298	7959	83475	57374	2816	29215	58981	29231	29751	46628	22118	2459	1.1341	0.03678	0
Q83LE2	tr|Q83LE2|Q83LE2_SHIFL Putative dihydroxyacetone kinase OS=Shigella flexneri GN=S1287 PE=4 SV=4	6	30.1	39.546	80.641	45388	2826	24562	19965	9295	1936	1574	71283	85758	97188	46684	554	1.1341	0.0823427	0
Q83QS0	tr|Q83QS0|Q83QS0_SHIFL Putative sugar nucleotide epimerase OS=Shigella flexneri GN=S2515 PE=4 SV=1	4	18.2	32.727	4.2956	31683	14425	17258	2192	95856	12317	7517	38936	3681	934	44499	4584	1.1355	0.00838356	0
P0ABK1	sp|P0ABK1|CYDA_SHIFL Cytochrome d ubiquinol oxidase subunit 1 OS=Shigella flexneri GN=cydA PE=3 SV=1	15	27.8	58.204	204.83	15533	72194	8314	52545	23629	28916	4953	22948	2615	53736	25617	28119	1.1356	0.0358606	0
Q83RQ9	tr|Q83RQ9|Q83RQ9_SHIFL Isocitrate dehydrogenase [NADP] OS=Shigella flexneri GN=icdA PE=3 SV=1	23	54.1	45.769	256.07	4679	21586	24492	2135	9381	1197	169	51186	5498	15334	74294	7949	1.1363	0.145027	0
Q83KI2	tr|Q83KI2|Q83KI2_SHIFL Uncharacterized protein OS=Shigella flexneri GN=yegQ PE=4 SV=4	3	13.2	51.16	10.914	25443	1275	12692	1898	98387	91412	64628	29116	35513	0	0	0	1.1368	0.0168239	0
P0AF72	sp|P0AF72|YJEI_SHIFL Uncharacterized protein YjeI OS=Shigella flexneri GN=yjeI PE=4 SV=1	2	47	11.958	41.441	19689	9787	161	151	69157	81843	356	1474	16432	15381	75561	78252	1.1371	1	0
Q7UCU1	sp|Q7UCU1|MINC_SHIFL Septum site-determining protein MinC OS=Shigella flexneri GN=minC PE=3 SV=1	5	29.4	24.804	23.956	1887	1387	49994	41996	19989	227	72398	61533	1865	7433	57181	17122	1.1371	0.19439	0
Q83QM9	tr|Q83QM9|Q83QM9_SHIFL Putative multimodular enzyme OS=Shigella flexneri GN=S2656 PE=3 SV=1	15	21.3	82.382	111.13	11358	56348	57233	94597	47325	47272	81845	3959	42786	1799	51171	56822	1.1371	0.0183713	0
Q83RR8	sp|Q83RR8|NPD_SHIFL NAD-dependent protein deacylase OS=Shigella flexneri GN=cobB PE=3 SV=2	3	19.9	26.175	47.467	19187	9198	177	72137	3334	3913	52484	26166	26319	67245	31898	35347	1.1373	0.0263808	0
P69804	sp|P69804|PTNC_SHIFL Mannose permease IIC component OS=Shigella flexneri GN=manY PE=3 SV=1	2	11.7	27.635	63.89	83843	39518	44325	4499	2762	23337	2427	1156	1271	15537	72499	82869	1.1387	0.0481718	0
P0AG54	sp|P0AG54|RL30_SHIFL 50S ribosomal protein L30 OS=Shigella flexneri GN=rpmD PE=3 SV=2	5	59.3	6.5417	34.378	43614	2914	227	15829	72323	85962	12967	6311	66563	14818	7379	74476	1.1392	0.0017824	0
P0A6U2	sp|P0A6U2|GCSH_SHIFL Glycine cleavage system H protein OS=Shigella flexneri GN=gcvH PE=3 SV=2	4	26.4	13.811	83.128	11375	53131	6615	11934	5559	6428	67915	3231	3565	44637	227	24368	1.1395	0.0369662	0
Q83J96	sp|Q83J96|PCKA_SHIFL Phosphoenolpyruvate carboxykinase [ATP] OS=Shigella flexneri GN=pckA PE=3 SV=4	11	26.1	59.638	97.008	11678	5226	64578	6117	27431	33675	34582	15311	19271	2195	94629	11632	1.1396	0.00440653	0
P60548	sp|P60548|KGUA_SHIFL Guanylate kinase OS=Shigella flexneri GN=gmk PE=3 SV=1	5	39.1	23.592	29.556	18916	74913	11424	67819	3751	3768	42438	19993	22445	789	2417	5473	1.1407	0.0149812	0
Q83JG4	tr|Q83JG4|Q83JG4_SHIFL Uncharacterized protein OS=Shigella flexneri GN=yhbS PE=4 SV=1	4	28.7	18.519	11.733	25599	1281	13518	19236	91962	14	44467	19621	24846	19162	92243	99381	1.1407	0.132941	0
P0AG02	sp|P0AG02|WZZE_SHIFL Lipopolysaccharide biosynthesis protein WzzE OS=Shigella flexneri GN=wzzE PE=3 SV=2	6	27.6	39.489	30.654	14818	7463	7772	7672	34314	42388	35216	17246	1797	36266	1893	17362	1.143	0.0315519	0
Q83IS2	tr|Q83IS2|Q83IS2_SHIFL Uncharacterized protein OS=Shigella flexneri GN=yjaG PE=4 SV=1	1	7.1	22.598	4.1276	53976	25733	28243	17715	83882	93269	22928	184	12123	13333	6548	67927	1.143	1	0
Q83QA2	sp|Q83QA2|GCSP_SHIFL Glycine dehydrogenase [decarboxylating] OS=Shigella flexneri GN=gcvP PE=3 SV=3	21	34.2	104.37	248.97	2781	12554	14527	14244	65676	76767	62313	2836	34277	665	31824	34225	1.1432	0.0133331	0
Q83PY5	sp|Q83PY5|RL22_SHIFL 50S ribosomal protein L22 OS=Shigella flexneri GN=rplV PE=3 SV=1	8	51.8	12.241	126.09	5625	24591	2634	3256	14718	15538	95437	45861	49576	1825	52862	55386	1.1436	0.175277	0
P0AG15	sp|P0AG15|SOHB_SHIFL Probable protease SohB OS=Shigella flexneri GN=sohB PE=3 SV=1	6	27.8	39.366	44.776	3579	17559	18231	1623	74533	87765	1124	48423	52818	9436	52631	41729	1.1445	0.00834901	0
Q83RR6	sp|Q83RR6|PEPT_SHIFL Peptidase T OS=Shigella flexneri GN=pepT PE=3 SV=4	11	29.2	44.921	40.769	194	65169	43875	51999	21347	3652	11567	5365	6263	45478	38461	7171	1.1447	0.0529188	0
Q7UDG3	tr|Q7UDG3|Q7UDG3_SHIFL Oxygen-insensitive NAD(P)H nitroreductase OS=Shigella flexneri GN=nfnB PE=4 SV=1	11	60.4	23.894	72.055	1887	8429	9666	77186	35369	41818	61264	2914	3225	42419	19827	22593	1.1449	0.032729	0
Q83LD9	tr|Q83LD9|Q83LD9_SHIFL Uncharacterized protein OS=Shigella flexneri GN=ychM PE=4 SV=4	2	4.5	58.412	4.82	19576	99386	96373	19576	99386	96373	0	0	0	0	0	0	1.1452	1	0
Q83MN5	tr|Q83MN5|Q83MN5_SHIFL Carbamoyl-phosphate synthase small chain OS=Shigella flexneri GN=carA PE=3 SV=4	5	17.5	41.442	11.307	12581	57616	68196	3917	18864	236	41818	19864	21954	44824	18888	25937	1.1453	0.058712	0
P0AF97	sp|P0AF97|TABA_SHIFL Toxin-antitoxin biofilm protein TabA homolog OS=Shigella flexneri GN=tabA PE=3 SV=1	4	46.7	16.865	79.497	23581	1124	12377	1856	51596	56965	38783	1745	21739	88468	4342	4566	1.1456	0.196091	0
Q83PH4	sp|Q83PH4|HEM3_SHIFL Porphobilinogen deaminase OS=Shigella flexneri GN=hemC PE=3 SV=2	4	22	33.826	17.657	16741	77949	89465	92673	47792	44881	35732	14894	2839	399	15263	23745	1.146	0.00343885	0
Q04640	sp|Q04640|MXIC_SHIFL Protein MxiC OS=Shigella flexneri GN=mxiC PE=1 SV=2	15	46.8	40.219	162.3	13721	637	74141	52855	24577	28278	455	2769	24236	39351	17724	21627	1.1463	0.0193764	0
Q83L62	tr|Q83L62|Q83L62_SHIFL Uncharacterized protein OS=Shigella flexneri GN=ydjB PE=4 SV=1	1	5.5	24.124	11.342	1625	4941	5728	47725	19925	278	0	0	0	58524	29116	2948	1.1475	1	0
P0A889	sp|P0A889|UBIE_SHIFL Ubiquinone/menaquinone biosynthesis methyltransferase ubiE OS=Shigella flexneri GN=ubiE PE=3 SV=1	4	21.5	28.073	67.05	35394	1749	17985	1129	5421	5987	12592	64575	61347	11772	5994	58629	1.1483	0.103322	0
Q83JV7	sp|Q83JV7|AAS_SHIFL Bifunctional protein aas OS=Shigella flexneri GN=aas PE=3 SV=1	5	7.1	80.667	13.245	1553	69679	85625	489	23371	25529	24813	1994	13819	81591	35314	46277	1.1483	0.0900422	0
Q7UC51;Q83QR5	tr|Q7UC51|Q7UC51_SHIFL Putative lipoprotein OS=Shigella flexneri GN=dedD PE=4 SV=1;tr|Q83QR5|Q83QR5_SHIFL Putative lipoprotein OS=Shigella flexneri GN=dedD PE=4 SV=4	2	10.4	21.922	7.6371	31993	1484	17189	31993	1484	17189	0	0	0	0	0	0	1.1489	1	0
Q83SA5	tr|Q83SA5|Q83SA5_SHIFL Molybdate-binding periplasmic protein permease OS=Shigella flexneri GN=modA PE=4 SV=1	2	9.7	27.398	3.7584	3917	17527	2158	2754	95848	11169	11224	48544	63694	71287	3875	4412	1.1489	1	0
P0AA46	sp|P0AA46|RSUA_SHIFL Ribosomal small subunit pseudouridine synthase A OS=Shigella flexneri GN=rsuA PE=3 SV=1	4	29.4	25.865	46.153	2677	12381	14389	14473	68187	76545	69758	32415	37343	5328	2328	31	1.1499	0.0216322	0
Q83Q82	tr|Q83Q82|Q83Q82_SHIFL Ornithine decarboxylase isozyme OS=Shigella flexneri GN=speC PE=4 SV=4	3	4.4	81.656	3.1633	5375	25878	27872	2647	1525	1122	3313	15353	1775	0	0	0	1.1505	1	0.0015015
Q83SF2	tr|Q83SF2|Q83SF2_SHIFL Acyl-CoA thioesterase II OS=Shigella flexneri GN=tesB PE=4 SV=4	3	10.5	32.012	11.446	7758	34917	42592	42152	283	21321	2195	82453	1285	14261	5841	8424	1.1507	0.510048	0
P0A8V9	sp|P0A8V9|FADR_SHIFL Fatty acid metabolism regulator protein OS=Shigella flexneri GN=fadR PE=3 SV=2	2	11.3	26.968	28.966	54343	24817	29525	3778	1647	21373	1619	5455	52131	59436	346	2939	1.1518	1	0
Q83JU1	sp|Q83JU1|GCST_SHIFL Aminomethyltransferase OS=Shigella flexneri GN=gcvT PE=3 SV=1	8	24.7	40.204	36.227	9339	4268	5431	35279	16574	1876	29294	13567	15727	28466	12467	15999	1.1521	0.00099029	0
Q83RM2	tr|Q83RM2|Q83RM2_SHIFL Positive transcriptional regulator for cysteine regulon OS=Shigella flexneri GN=cysB PE=4 SV=1	4	13.6	36.16	12.742	81875	38783	4393	73295	343	38995	45244	22643	2261	4562	22185	18378	1.1522	0.137357	0
P0A6E8	sp|P0A6E8|ATPE_SHIFL ATP synthase epsilon chain OS=Shigella flexneri GN=atpC PE=3 SV=2	3	41.7	15.068	26.492	1895	95755	85193	9286	5488	37277	2623	11138	1566	62658	2989	3285	1.1523	0.285665	0
Q83IT3	sp|Q83IT3|KATG_SHIFL Catalase-peroxidase OS=Shigella flexneri GN=katG PE=3 SV=4	29	51.5	80.088	323.31	41871	19341	2253	13976	62796	76962	14179	66839	74948	13717	63775	73392	1.153	0.00992275	0
P69800	sp|P69800|PTNAB_SHIFL PTS system mannose-specific EIIAB component OS=Shigella flexneri GN=manX PE=3 SV=2	17	61.9	35.047	323.31	1149	46936	54552	36919	1643	2489	3292	157	1722	31667	1486	16861	1.1531	0.00632482	0
Q83PT7	tr|Q83PT7|Q83PT7_SHIFL Periplasmic binding protein for nickel OS=Shigella flexneri GN=nikA PE=4 SV=1	2	7.1	58.872	29.316	68611	353	3818	36785	15995	279	12229	52954	69339	19597	92129	1384	1.1533	1	0
Q83Q17	tr|Q83Q17|Q83Q17_SHIFL Putative enzyme OS=Shigella flexneri GN=yhbW PE=4 SV=1	2	5.7	37.213	10.272	9938	47655	51653	5698	26625	29473	332	1479	18293	3991	1956	2351	1.1536	0.289672	0
P0ADN9	sp|P0ADN9|YIFL_SHIFL Uncharacterized lipoprotein YifL OS=Shigella flexneri GN=yifL PE=4 SV=1	2	50.7	7.1771	6.6771	1398	61712	69266	1398	61712	69266	0	0	0	0	0	0	1.1541	1	0
Q83MD2	tr|Q83MD2|Q83MD2_SHIFL Uncharacterized protein OS=Shigella flexneri GN=yaeL PE=3 SV=4	1	2.7	49.129	2.583	1964	53513	56126	3792	17525	19567	33854	16693	17161	38693	19295	19398	1.1541	1	0.005814
Q83PP7	sp|Q83PP7|LLDD_SHIFL L-lactate dehydrogenase [cytochrome] OS=Shigella flexneri GN=lldD PE=3 SV=1	13	41.7	42.758	147.33	2123	9866	11337	74488	34116	4372	73957	35562	38395	63583	28982	3461	1.1543	0.0454229	0
P0ABN0	sp|P0ABN0|CCMH_SHIFL Cytochrome c-type biogenesis protein CcmH OS=Shigella flexneri GN=ccmH PE=3 SV=1	4	16.9	39.089	19.415	11716	53549	63614	539	24625	28384	36711	16462	2249	27443	12461	14981	1.1545	0.00847876	0
P0AFI8	sp|P0AFI8|PDXH_SHIFL Pyridoxine/pyridoxamine 5-phosphate oxidase OS=Shigella flexneri GN=pdxH PE=3 SV=2	3	17.9	25.545	14.815	68864	317	38757	19122	88681	1253	2329	1495	12534	26713	1743	1597	1.156	0.0639615	0
Q83S91	tr|Q83S91|Q83S91_SHIFL Citrate synthase OS=Shigella flexneri GN=gltA PE=3 SV=1	5	15	48.076	32.366	67418	31365	3653	18328	86428	96849	27632	12625	157	21458	197	1136	1.156	0.054029	0
P0A880	sp|P0A880|TRPB_SHIFL Tryptophan synthase beta chain OS=Shigella flexneri GN=trpB PE=3 SV=2	5	22.4	42.983	55.514	47577	21845	25732	19811	91985	1613	15858	73668	8498	1199	52798	66289	1.1569	0.0334795	0
P0A9H0	sp|P0A9H0|MODE_SHIFL Transcriptional regulator ModE OS=Shigella flexneri GN=modE PE=3 SV=1	3	27.1	28.281	31.828	14761	6936	78299	47128	24133	22995	53816	2395	372	46662	2278	24584	1.1569	0.331958	0
P0AB54	sp|P0AB54|YCHN_SHIFL Protein YchN OS=Shigella flexneri GN=ychN PE=3 SV=1	4	57.3	12.693	17.043	2331	95178	1813	7951	3898	462	9598	43734	52174	27893	12536	15357	1.1579	0.241042	0
P0A971	sp|P0A971|CSPD_SHIFL Cold shock-like protein CspD OS=Shigella flexneri GN=cspD PE=3 SV=1	2	41.9	7.9689	15.339	82681	39788	42892	4848	2447	241	21637	17	11567	12996	56712	73244	1.158	1	0
Q83SQ9	sp|Q83SQ9|DAPB_SHIFL 4-hydroxy-tetrahydrodipicolinate reductase OS=Shigella flexneri GN=dapB PE=3 SV=1	5	20.9	28.77	66.651	15923	72674	86559	74816	33686	4113	4366	218	23426	4812	1889	223	1.158	0.0101983	0
P0A943	sp|P0A943|BAMA_SHIFL Outer membrane protein assembly factor BamA OS=Shigella flexneri GN=bamA PE=2 SV=1	31	44.3	90.552	316.33	26979	12652	14328	13855	65323	73227	64274	3272	342	66968	3921	3647	1.1585	0.0004479	0
P0AEM3	sp|P0AEM3|FKBX_SHIFL FKBP-type 16 kDa peptidyl-prolyl cis-trans isomerase OS=Shigella flexneri GN=fkpB PE=3 SV=2	1	12.1	16.081	21.63	24331	175	13626	56162	25538	3624	14489	61712	83181	42252	19796	22456	1.1586	0.13349	0
P0A4P8	sp|P0A4P8|USPF_SHIFL Universal stress protein F OS=Shigella flexneri GN=uspF PE=3 SV=1	6	36.8	15.958	39.644	34591	15858	18733	13285	58135	74717	12472	59385	65339	88334	4163	47271	1.1587	0.0207352	0
Q81ZT0;Q7UAE2;Q83L96;Q83L88;Q7UAD5;Q83LP8	tr|Q81ZT0|Q81ZT0_SHIFL Putative tail component of prophage CP-933K OS=Shigella flexneri GN=S0759 PE=4 SV=1;tr|Q7UAE2|Q7UAE2_SHIFL Hypothetical bacteriophage protein OS=Shigella flexneri GN=S1949 PE=4 SV=1;tr|Q83L96|Q83L96_SHIFL Hypothetical phage protein O	4	36.7	23.558	7.9773	83822	35655	48167	1251	52967	67546	31813	12426	19386	39958	17931	2226	1.1593	0.123008	0
Q83RN0	tr|Q83RN0|Q83RN0_SHIFL Periplasmic oligopeptide binding protein OS=Shigella flexneri GN=oppA PE=4 SV=4	11	33.7	61.018	135.27	14445	11972	24734	12421	198	1444	1215	51769	5385	128	47377	5298	1.1603	0.0242626	0
Q7UCK7	tr|Q7UCK7|Q7UCK7_SHIFL Uncharacterized protein OS=Shigella flexneri GN=yeaG PE=4 SV=1	2	6.5	52.397	2.6481	975	42126	48578	0	0	0	56327	2665	3263	34377	1661	18316	1.1604	0.091854	0.0043732
P0AC52	sp|P0AC52|ZUR_SHIFL Zinc uptake regulation protein OS=Shigella flexneri GN=zur PE=3 SV=1	1	11.1	19.254	10.864	192	88716	1148	0	0	0	14972	69427	8296	4472	19289	21184	1.161	0.212865	0
Q83S97	tr|Q83S97|Q83S97_SHIFL Succinyl-CoA ligase [ADP-forming] subunit alpha OS=Shigella flexneri GN=sucD PE=3 SV=1	9	36.3	29.763	54.908	1347	39288	6418	39778	18382	21396	3639	81251	27914	27651	12781	1487	1.1618	0.00598834	0
P0ADT4	sp|P0ADT4|YGIB_SHIFL UPF0441 protein YgiB OS=Shigella flexneri GN=ygiB PE=3 SV=2	3	18.4	23.479	25.626	4892	22564	26356	1639	72585	8784	15516	71	856	17365	82953	9694	1.162	0.000903812	0
Q83JS9	tr|Q83JS9|Q83JS9_SHIFL Uncharacterized protein OS=Shigella flexneri GN=yggG PE=3 SV=4	5	21.1	31.731	40.831	2436	1133	13327	76241	35725	4516	73926	31742	42184	93438	42867	5572	1.1634	0.0155837	0
Q83QK7	sp|Q83QK7|RODZ_SHIFL Cytoskeleton protein RodZ OS=Shigella flexneri GN=rodZ PE=3 SV=1	7	28.8	36.172	138.82	63581	3969	32613	26575	13284	13291	12273	58979	63749	24734	11787	12947	1.1635	0.0326865	0
Q04641	sp|Q04641|MXID_SHIFL Outer membrane protein MxiD OS=Shigella flexneri GN=mxiD PE=1 SV=1	13	33	63.172	127.83	12726	5931	67949	46329	2755	25574	448	18732	21748	445	19824	2626	1.1651	0.0324235	0
Q83KS0	sp|Q83KS0|PURT_SHIFL Phosphoribosylglycinamide formyltransferase 2 OS=Shigella flexneri GN=purT PE=3 SV=1	2	7.4	42.433	12.407	17682	85455	91368	9495	4865	4631	3988	14285	1673	5174	2316	28635	1.1658	1	0
Q83P48	tr|Q83P48|Q83P48_SHIFL 2:3-cyclic-nucleotide 2-phosphodiesterase OS=Shigella flexneri GN=cpdB PE=3 SV=4	4	12.1	70.831	24.014	15343	714	8333	26977	1221	14766	78538	35756	42782	4792	22137	25783	1.1659	0.00985071	0
Q83J13	tr|Q83J13|Q83J13_SHIFL Uncharacterized protein OS=Shigella flexneri GN=yicH PE=4 SV=2	2	4.4	62.225	2.5038	98858	48314	5543	19571	8939	1667	43458	2145	22413	35829	18366	17463	1.1667	0.131376	0.0057929
Q83K14	tr|Q83K14|Q83K14_SHIFL Outer membrane protein assembly factor BamD OS=Shigella flexneri GN=bamD PE=3 SV=1	9	40.8	27.843	188.71	12949	58452	7136	64913	29446	35467	32729	14994	17736	31845	1413	17833	1.1668	0.00991131	0
P33548	sp|P33548|IPGB_SHIFL Protein IpgB OS=Shigella flexneri GN=ipgB PE=4 SV=1	10	52.4	23.656	145.73	24542	11227	13315	11983	53868	65959	5896	227	28196	7471	3572	38999	1.1673	0.00479326	0
P0A958	sp|P0A958|ALKH_SHIFL KHG/KDPG aldolase OS=Shigella flexneri GN=eda PE=3 SV=1	6	41.8	22.284	40.46	2338	98433	1495	45166	21359	2387	99587	47684	5193	58626	29389	29237	1.1687	0.0600017	0
Q83K21	sp|Q83K21|GRCA_SHIFL Autonomous glycyl radical cofactor OS=Shigella flexneri GN=grcA PE=3 SV=2	14	76.4	14.24	289.46	66226	29932	36295	25279	1173	13549	274	9153	11551	2243	9484	11195	1.1692	0.00782083	0
Q83RI5	tr|Q83RI5|Q83RI5_SHIFL L-serine deaminase OS=Shigella flexneri GN=sdaA PE=4 SV=1	6	19.4	48.905	47.394	26632	124	14592	18331	8255	175	53522	24731	28791	29493	13123	1637	1.17	0.0408437	0
Q83RS5	tr|Q83RS5|Q83RS5_SHIFL Glucose-specific IIBC component OS=Shigella flexneri GN=ptsG PE=4 SV=1	7	17.2	50.702	51.386	14287	65241	77629	548	24868	29213	48332	21819	26514	4458	18555	2193	1.1701	0.0391833	0
P0AFR6	sp|P0AFR6|YCIO_SHIFL Uncharacterized protein YciO OS=Shigella flexneri GN=yciO PE=3 SV=1	4	22.3	23.211	16.983	1885	81712	99141	991	41777	49124	47297	21349	25949	42655	18587	2469	1.1711	0.0336716	0
P0ABL4	sp|P0ABL4|NAPB_SHIFL Periplasmic nitrate reductase, electron transfer subunit OS=Shigella flexneri GN=napB PE=3 SV=1	2	26.2	16.296	8.0542	19136	87235	1412	13249	589	7443	2526	11425	13835	3367	17721	15886	1.1715	0.0040648	0
P0AC40	sp|P0AC40|ASPA_SHIFL Aspartate ammonia-lyase OS=Shigella flexneri GN=aspA PE=3 SV=1	16	35.1	52.356	211.89	95956	4329	52667	4478	18247	22231	2823	12784	15239	27455	12259	15196	1.1736	0.00255461	0
P0AEB9	sp|P0AEB9|YOAB_SHIFL RutC family protein YoaB OS=Shigella flexneri GN=yoaB PE=3 SV=1	2	30.7	12.493	23.016	34336	16312	1823	27167	12838	14328	4297	19255	2142	31397	15485	15911	1.1738	0.109315	0
Q83MF1	tr|Q83MF1|Q83MF1_SHIFL Transcriptional regulator for pyruvate dehydrogenase complex OS=Shigella flexneri GN=pdhR PE=4 SV=4	3	13.4	29.453	5.3995	4192	18616	22476	2122	96418	1138	912	38216	5284	1968	5153	58151	1.1738	0.0604709	0
Q7UD40;A5A6D8;Q83KL3;Q8VSI6;Q8VSD7;Q8VSD2;Q83JC7;Q81ZN9;Q7UD60;Q7UCC5;Q7UBD2;Q7UB10;Q7UDI9	tr|Q7UD40|Q7UD40_SHIFL ISSfl3 orfC OS=Shigella flexneri GN=S0947 PE=4 SV=1;tr|A5A6D8|A5A6D8_SHIFL ISSfl3 orfC OS=Shigella flexneri GN=S2189 PE=4 SV=1;tr|Q83KL3|Q83KL3_SHIFL ISSfl4 ORF3 OS=Shigella flexneri GN=SF2035 PE=4 SV=1;tr|Q8VSI6|Q8VSI6_SHIFL ISSfl4	2	16.7	20.757	5.6389	22783	11431	11352	93259	51636	41623	13457	62676	71892	0	0	0	1.1741	1	0
P0A8G5	sp|P0A8G5|UXAC_SHIFL Uronate isomerase OS=Shigella flexneri GN=uxaC PE=3 SV=1	4	14.7	53.987	7.9515	2197	14229	59676	84986	71236	13751	81771	567	2571	3529	14985	2224	1.175	0.823314	0
Q83MF4	sp|Q83MF4|ZAPD_SHIFL Cell division protein ZapD OS=Shigella flexneri GN=zapD PE=3 SV=1	3	17	28.332	9.4084	15522	71393	83825	79221	359	43321	36912	1836	18551	3987	17133	21953	1.175	0.18944	0
Q83S11	tr|Q83S11|Q83S11_SHIFL Putative enzyme OS=Shigella flexneri GN=ybjP PE=4 SV=4	4	31	18.921	28.761	4346	277	22969	25417	12286	13131	79232	35349	43882	9764	42565	54499	1.175	0.0116975	0
P0A8F7	sp|P0A8F7|URK_SHIFL Uridine kinase OS=Shigella flexneri GN=udk PE=3 SV=1	4	23.9	24.353	35.78	15893	72198	86732	59922	26446	33476	5586	2445	3636	43922	2133	2262	1.1752	0.0148534	0
Q83QU2	tr|Q83QU2|Q83QU2_SHIFL Glycerophosphodiester phosphodiesterase OS=Shigella flexneri GN=glpQ PE=4 SV=4	4	20.7	40.893	45.614	1738	78247	92134	57161	27371	2979	64675	29811	34865	48544	2165	2748	1.1752	0.03315	0
P33546	sp|P33546|ICSB_SHIFL Virulence protein IcsB OS=Shigella flexneri GN=icsB PE=3 SV=2	25	50.8	56.408	183.6	235	121	1284	12119	53968	67218	49747	21598	28149	59568	26535	3332	1.1761	0.00479613	0
Q83Q85	tr|Q83Q85|Q83Q85_SHIFL Periplasmic L-asparaginase II OS=Shigella flexneri GN=ansB PE=3 SV=1	12	47.1	36.805	222.49	35742	16679	1963	11422	597	64122	13419	6439	7154	191	52651	56359	1.1763	0.025231	0
Q83M14	sp|Q83M14|CAAL_SHIFL Carboxylate-amine ligase YbdK OS=Shigella flexneri GN=ybdK PE=3 SV=1	1	3.8	41.628	2.481	12981	5797	71845	4232	1997	23223	698	26325	33773	27396	12547	14849	1.1778	1	0.0057803
Q83PG4	sp|Q83PG4|UBID_SHIFL 3-octaprenyl-4-hydroxybenzoate carboxy-lyase OS=Shigella flexneri GN=ubiD PE=3 SV=1	7	21.1	55.645	18.26	19296	88224	1474	72732	3323	3979	6199	26826	3583	5832	28375	29945	1.1785	0.00262297	0
Q83P35	sp|Q83P35|MUTL_SHIFL DNA mismatch repair protein MutL OS=Shigella flexneri GN=mutL PE=3 SV=4	1	2.8	67.837	2.522	16396	74324	89641	0	0	0	74822	32936	41886	89143	41387	47755	1.1787	1	0.0057971
Q83P64	sp|Q83P64|AMPA_SHIFL Probable cytosol aminopeptidase OS=Shigella flexneri GN=pepA PE=3 SV=1	6	17.3	54.924	65.333	96153	4193	5425	48474	2859	27615	36933	15947	2986	1746	5973	56485	1.179	0.0444908	0
P0ACF7	sp|P0ACF7|DBHB_SHIFL DNA-binding protein HU-beta OS=Shigella flexneri GN=hupB PE=3 SV=1	5	58.9	9.2255	119.54	7565	33466	3799	1178	47467	54315	25921	12343	13577	34467	16376	189	1.1793	0.0669326	0
Q83R11	tr|Q83R11|Q83R11_SHIFL Exonuclease I, 3--> 5 specific deoxyribophosphodiesterase OS=Shigella flexneri GN=sbcB PE=4 SV=1	1	2.5	54.36	3.0968	4741	23394	2416	42248	2117	21231	22387	1157	1223	29236	13613	15624	1.18	0.25772	0.0014948
P0A939	sp|P0A939|BAME_SHIFL Outer membrane protein assembly factor BamE OS=Shigella flexneri GN=bamE PE=3 SV=1	1	17.7	12.302	16.908	4277	17926	22351	19852	89864	1866	91562	488	51474	11268	4936	63377	1.1801	0.0136693	0
P0ACX4	sp|P0ACX4|YDHR_SHIFL Putative monooxygenase YdhR OS=Shigella flexneri GN=ydhR PE=3 SV=1	4	34.7	11.288	60.078	4865	2174	26991	1937	83524	1118	11876	56533	62232	16819	7688	97498	1.1809	0.0076159	0
Q83PT1	tr|Q83PT1|Q83PT1_SHIFL Glutathione oxidoreductase OS=Shigella flexneri GN=gor PE=3 SV=1	3	13.1	48.752	22.975	41742	18559	23183	22251	177	12174	8594	37564	48376	1898	47258	61718	1.1809	0.0944137	0
Q83SQ0	sp|Q83SQ0|LPTD_SHIFL LPS-assembly protein LptD OS=Shigella flexneri GN=lptD PE=3 SV=1	13	23.6	89.655	58.315	34892	1529	1962	16734	7487	93254	99223	42162	5761	82355	36648	4576	1.1811	0.0540986	0
P0ABH3	sp|P0ABH3|FTSA_SHIFL Cell division protein FtsA OS=Shigella flexneri GN=ftsA PE=3 SV=1	6	25.1	47.258	58.975	259	89297	11579	11398	4823	65953	51564	2276	28857	39552	18568	2984	1.1817	0.0247092	0
Q83RV6	tr|Q83RV6|Q83RV6_SHIFL Periplasmic glucose-1-phosphatase OS=Shigella flexneri GN=agp PE=4 SV=4	10	41.6	45.647	72.367	74443	34464	39978	29989	1343	16559	2458	11357	1272	2396	96775	1718	1.183	0.000364395	0
Q83LX4	sp|Q83LX4|LPTE_SHIFL LPS-assembly lipoprotein LptE OS=Shigella flexneri GN=lptE PE=3 SV=1	5	32.1	21.386	74.636	11115	5217	59137	6546	296	3154	25518	1725	14793	259	12285	1285	1.1832	0.0132517	0
Q83SA0	tr|Q83SA0|Q83SA0_SHIFL Cytochrome d terminal oxidase polypeptide subunit II OS=Shigella flexneri GN=cydB PE=4 SV=1	2	5.8	42.469	85.757	16345	72775	9676	81411	35885	45526	41997	1862	23377	443	1827	21773	1.1833	0.0112681	0
P61518	sp|P61518|CAN_SHIFL Carbonic anhydrase 2 OS=Shigella flexneri GN=can PE=3 SV=1	6	26.4	25.096	23.641	27531	1639	11492	8118	37128	4389	12213	79714	42411	72172	4355	28622	1.1849	0.061168	0
P0A225	sp|P0A225|MXII_SHIFL Protein MxiI OS=Shigella flexneri GN=mxiI PE=4 SV=1	3	61.9	10.633	53.517	6253	27596	32657	95184	43372	51812	23941	11275	12666	26793	11983	1481	1.1861	0.215944	0
Q83QN7	tr|Q83QN7|Q83QN7_SHIFL Sulfate, thiosulfate transport system permease T protein OS=Shigella flexneri GN=cysU PE=4 SV=1	1	8.7	30.308	6.5952	15976	68754	916	18885	89995	98859	7299	22673	5236	67965	3781	3884	1.1864	1	0
Q83PA6	tr|Q83PA6|Q83PA6_SHIFL Alpha-galactosidase OS=Shigella flexneri GN=melA PE=4 SV=1	4	15.3	50.714	27.322	25166	11492	13674	65996	29426	3657	94138	4491	53646	91525	451	46524	1.1865	0.197713	0
Q83JZ4	sp|Q83JZ4|LUXS_SHIFL S-ribosylhomocysteine lyase OS=Shigella flexneri GN=luxS PE=3 SV=1	5	33.9	19.43	75.262	22229	1229	12	12723	57274	69957	4353	24	22653	526	24621	27385	1.1867	0.0474469	0
P0A8N2	sp|P0A8N2|MATP_SHIFL Macrodomain Ter protein OS=Shigella flexneri GN=matP PE=3 SV=1	1	12	17.693	21.251	1498	4895	5633	18123	9583	8542	1316	58661	72944	73699	3351	4198	1.1886	1	0
Q83S96	tr|Q83S96|Q83S96_SHIFL 2-oxoglutarate dehydrogenase (Dihydrolipoyltranssuccinase E2 component) OS=Shigella flexneri GN=sucB PE=3 SV=1	10	32.3	44.025	206.57	1857	8255	9867	924	42217	49823	4955	22241	2731	38983	1848	2935	1.1897	0.00723295	0
P0AAK9	sp|P0AAK9|NRFC_SHIFL Protein NrfC OS=Shigella flexneri GN=nrfC PE=3 SV=1	1	8.5	24.567	81.295	12649	58735	67753	6467	28598	3672	2453	13422	739	41366	16716	2465	1.1905	1	0
Q83S31	tr|Q83S31|Q83S31_SHIFL Putative toxin OS=Shigella flexneri GN=S0810 PE=4 SV=1	2	14.8	17.652	6.1418	2338	1889	12491	15533	7218	83154	37672	17592	281	4798	1912	21678	1.1916	0.0860551	0
Q83QX3	tr|Q83QX3|Q83QX3_SHIFL D-lactate dehydrogenase, FAD protein OS=Shigella flexneri GN=dld PE=4 SV=1	10	15.8	64.677	72.134	2745	12492	14958	16328	7442	89237	53591	24568	2923	57626	26311	31315	1.1923	0.0442673	0
P0A8T4	sp|P0A8T4|PRMA_SHIFL Ribosomal protein L11 methyltransferase OS=Shigella flexneri GN=prmA PE=3 SV=1	2	12.3	31.877	2.7861	9755	4637	5685	2246	1515	11891	33197	15382	17816	41452	2473	2978	1.1926	1	0.0029433
Q83LF2	sp|Q83LF2|YCGL_SHIFL Protein YcgL OS=Shigella flexneri GN=ycgL PE=3 SV=1	4	42.6	12.399	9.5021	2284	1745	1259	71815	34328	37487	6335	27596	35754	92874	45528	47346	1.194	0.0350738	0
Q83JG3	tr|Q83JG3|Q83JG3_SHIFL Uncharacterized protein OS=Shigella flexneri GN=yhbT PE=4 SV=4	3	17.2	19.688	12.313	1367	67552	63122	4653	18582	227	32559	14688	17871	57462	34282	2318	1.1949	0.0254515	0
Q83QY9	tr|Q83QY9|Q83QY9_SHIFL Transcriptional response regulatory protein (Sensor BaeS) OS=Shigella flexneri GN=baeR PE=4 SV=1	3	14.6	27.616	6.2909	23546	14898	86478	14488	161	44273	82964	32349	5616	82286	45143	37143	1.1969	0.873105	0
Q83PJ1	sp|Q83PJ1|RBSD_SHIFL D-ribose pyranase OS=Shigella flexneri GN=rbsD PE=3 SV=4	3	23.7	15.283	9.175	21786	1431	11355	45312	2282	253	136	51262	51799	69489	3277	36719	1.1971	0.0422813	0
P0ADA4	sp|P0ADA4|NLPD_SHIFL Murein hydrolase activator NlpD OS=Shigella flexneri GN=nlpD PE=3 SV=1	6	17.2	40.149	25.081	4143	18955	22448	17582	78655	97162	15413	73141	8988	8485	3776	46325	1.1977	0.0084756	0
Q8VSL2	sp|Q8VSL2|SEPA_SHIFL Serine protease SepA autotransporter OS=Shigella flexneri GN=sepA PE=1 SV=1	2	2.2	146.02	6.2413	7265	3298	39625	26951	12997	13954	23243	9792	13453	22411	1192	12218	1.1979	0.489062	0
P43262	sp|P43262|MLAA_SHIFL Probable phospholipid-binding lipoprotein MlaA OS=Shigella flexneri GN=mlaA PE=1 SV=1	5	28.3	28.021	6.6909	14356	6547	7859	87712	39944	47769	29285	13451	15834	26558	11652	1496	1.1988	0.00961976	0
Q8VSD5	tr|Q8VSD5|Q8VSD5_SHIFL ORF169b OS=Shigella flexneri GN=ORF169b PE=1 SV=1	3	22.6	23.341	21.183	6349	29997	33494	32394	1514	17289	17196	82757	8924	1391	66169	7284	1.2001	0.126794	0
P64478	sp|P64478|YDIH_SHIFL Uncharacterized protein YdiH OS=Shigella flexneri GN=ydiH PE=4 SV=2	5	59.7	7.2662	31.993	13121	62639	68572	7797	37177	4793	32199	14289	17911	521	2433	25988	1.2021	0.0336313	0
Q83SI7	tr|Q83SI7|Q83SI7_SHIFL Putative dehydrogenase subunit OS=Shigella flexneri GN=ykgE PE=4 SV=1	6	25.9	26.104	16.91	21457	9473	11987	8878	38824	49956	67373	31229	36145	58416	2465	33766	1.2032	0.00469674	0
Q7UC29	sp|Q7UC29|CYSA_SHIFL Sulfate/thiosulfate import ATP-binding protein CysA OS=Shigella flexneri GN=cysA PE=3 SV=1	14	54.2	41.068	174.65	1835	5163	57283	4675	19459	21216	3266	15229	1743	3512	16374	18637	1.2036	0.000656186	0
Q83LX3	tr|Q83LX3|Q83LX3_SHIFL Minor lipoprotein OS=Shigella flexneri GN=rlpA PE=3 SV=1	7	34	37.49	32.866	34668	15749	18919	66675	29579	3796	13495	6683	74269	1456	67232	77825	1.2036	0.00361852	0
Q83ML7	tr|Q83ML7|Q83ML7_SHIFL Fumarase A, fumarate hydratase Class I aerobic isozyme OS=Shigella flexneri GN=fumA PE=4 SV=1	5	12.6	60.313	7.6744	1831	46131	62181	4165	17513	2492	27716	11724	15992	38992	16894	2297	1.2039	0.0285804	0
Q83RT8	sp|Q83RT8|PYRC_SHIFL Dihydroorotase OS=Shigella flexneri GN=pyrC PE=3 SV=1	5	18.4	38.841	9.3022	29868	1474	15128	25853	12721	13132	15898	78129	8856	11385	56553	57292	1.2039	0.0442192	0
Q54150	tr|Q54150|Q54150_SHIFL Invasion plasmid antigen J OS=Shigella flexneri GN=ipaJ PE=4 SV=1	1	3.9	28.807	2.7848	1868	87494	9936	9721	38359	52362	35623	17142	18481	6455	31992	28463	1.2075	1	0.0029412
Q83PP2	sp|Q83PP2|HLDD_SHIFL ADP-L-glycero-D-manno-heptose-6-epimerase OS=Shigella flexneri GN=hldD PE=3 SV=1	10	36.1	34.894	105.74	1784	81884	8896	57948	2745	3498	54923	26957	27966	57974	27477	3496	1.2076	0.0193222	0
Q83SD3	tr|Q83SD3|Q83SD3_SHIFL Putative regulator OS=Shigella flexneri GN=ybbU PE=4 SV=1	4	14.4	29.338	12.34	15593	67938	87991	41847	17797	245	53985	2277	3198	697	2864	3233	1.2084	0.0144224	0
Q83RI7	tr|Q83RI7|Q83RI7_SHIFL PTS enzyme IID OS=Shigella flexneri GN=manZ PE=4 SV=1	7	36.7	31.194	55.87	7253	33315	38739	2231	88558	11375	27196	12479	14718	24626	1198	12646	1.2085	0.0338726	0
P0AAK0	sp|P0AAK0|HYBA_SHIFL Hydrogenase-2 operon protein HybA OS=Shigella flexneri GN=hybA PE=3 SV=1	4	16.8	36.003	18.815	9379	44878	48831	6958	28572	32386	14522	67641	77579	18229	95418	8687	1.2115	0.069092	0
P0A7P4	sp|P0A7P4|RL33_SHIFL 50S ribosomal protein L33 OS=Shigella flexneri GN=rpmG PE=3 SV=2	1	27.3	6.3715	29.982	12797	5765	795	43174	19917	23257	4751	1739	23713	4445	211	23935	1.2121	0.015159	0
P0A904	sp|P0A904|BAMC_SHIFL Outer membrane protein assembly factor BamC OS=Shigella flexneri GN=bamC PE=3 SV=1	16	82.6	36.842	179.18	25124	11174	1395	1751	47373	6137	78845	3542	4383	64888	29328	3556	1.2121	0.0105431	0
P0A865	sp|P0A865|TPX_SHIFL Thiol peroxidase OS=Shigella flexneri GN=tpx PE=3 SV=2	5	38.1	17.835	99.932	419	19484	22416	13416	61955	7225	16218	77852	84332	12266	5532	67626	1.2123	0.0356432	0
Q83LU4	sp|Q83LU4|RLMF_SHIFL Ribosomal RNA large subunit methyltransferase F OS=Shigella flexneri GN=rlmF PE=3 SV=2	2	11.7	34.223	5.1903	76191	13265	62927	19894	86397	11254	0	0	0	56297	46251	51672	1.2135	1	0
P0A883	sp|P0A883|TRPR_SHIFL Trp operon repressor OS=Shigella flexneri GN=trpR PE=3 SV=2	1	8.3	12.355	2.6509	13197	51567	843	57986	19466	3852	19498	69834	12514	54487	25118	29369	1.2141	1	0.0043764
P0AB00	sp|P0AB00|YCAR_SHIFL UPF0434 protein YcaR OS=Shigella flexneri GN=ycaR PE=3 SV=1	2	50	6.8549	2.3025	5536	3345	2515	0	0	0	0	0	0	5536	3345	2515	1.2151	1	0.007148
Q7UC52;Q83QR8	tr|Q7UC52|Q7UC52_SHIFL Histidine-binding periplasmic protein of high-affinity histidine transport system OS=Shigella flexneri GN=hisJ PE=3 SV=1;tr|Q83QR8|Q83QR8_SHIFL Histidine-binding periplasmic protein of high-affinity histidine transport system OS=Shig	7	35	28.463	35.405	7271	32316	37955	31942	1478	17162	2457	9283	11176	17872	82554	96165	1.2165	0.00952932	0
Q83S75	tr|Q83S75|Q83S75_SHIFL Uncharacterized protein OS=Shigella flexneri GN=yleB PE=4 SV=4	3	9	42.99	9.8731	61537	25454	3683	2392	9977	13931	25153	99692	15184	12481	55138	69677	1.2168	0.0413945	0
Q83SL3	sp|Q83SL3|LPXB_SHIFL Lipid-A-disaccharide synthase OS=Shigella flexneri GN=lpxB PE=3 SV=2	4	13.9	42.399	4.6345	58575	3177	27498	15818	72873	8539	24891	12191	1271	3212	18157	13944	1.2171	0.398491	0
P0C266	sp|P0C266|YIBT_SHIFL Uncharacterized protein YibT OS=Shigella flexneri GN=yibT PE=4 SV=1	3	59.4	7.9952	9.5921	1961	89993	1611	64583	3639	33945	7567	35761	3999	5585	23593	32257	1.2194	0.0148625	0
Q83RH1	tr|Q83RH1|Q83RH1_SHIFL Protease IV, a signal peptide peptidase OS=Shigella flexneri GN=sppA PE=4 SV=4	4	10.5	67.19	18.115	82258	37664	44594	41659	19519	22141	3516	13747	16768	183	43977	56852	1.2205	0.0517614	0
Q83PZ3	sp|Q83PZ3|AROE_SHIFL Shikimate dehydrogenase OS=Shigella flexneri GN=aroE PE=3 SV=4	2	11.8	29.449	5.0963	3876	1762	2114	6428	31239	32968	83779	38	53771	2397	11477	1243	1.2229	1	0
P0AFB4	sp|P0AFB4|NLPI_SHIFL Lipoprotein NlpI OS=Shigella flexneri GN=nlpI PE=3 SV=1	2	10.5	33.62	7.0416	1181	44943	56863	5295	25592	27358	0	0	0	48857	19351	2956	1.2271	1	0
Q83PG9	tr|Q83PG9|Q83PG9_SHIFL Putative enzyme OS=Shigella flexneri GN=SF3908 PE=4 SV=1	1	6.8	31.981	3.9582	8382	37656	42726	0	0	0	4223	14624	27579	38179	2332	15147	1.2285	1	0
P0AA88	sp|P0AA88|DSBE_SHIFL Thiol:disulfide interchange protein DsbE OS=Shigella flexneri GN=dsbE PE=3 SV=1	3	20	20.809	9.0731	81627	36624	452	45661	2523	25138	14787	65935	81938	21179	9582	11671	1.2349	0.0274179	0
Q83LM0	sp|Q83LM0|RLMI_SHIFL Ribosomal RNA large subunit methyltransferase I OS=Shigella flexneri GN=rlmI PE=3 SV=1	5	16.7	44.402	13.805	1214	54982	6642	46443	21463	2498	32228	14192	1836	42731	19327	2344	1.2381	0.00393549	0
Q83K34	tr|Q83K34|Q83K34_SHIFL Uncharacterized protein OS=Shigella flexneri GN=yfhH PE=4 SV=1	2	9.8	33.668	6.9773	14263	64961	77668	446	21834	22227	49133	19221	29912	49435	2396	25529	1.2403	1	0
Q83M97	tr|Q83M97|Q83M97_SHIFL Uncharacterized protein OS=Shigella flexneri GN=ykgF PE=4 SV=1	7	17.9	52.969	34.274	19265	83835	1882	157	457	59368	41773	18214	23559	45814	19921	25893	1.2405	0.0514537	0
Q83K80;Q7UC32	tr|Q83K80|Q83K80_SHIFL Cysteine synthase OS=Shigella flexneri GN=cysK PE=3 SV=1;tr|Q7UC32|Q7UC32_SHIFL Cysteine synthase OS=Shigella flexneri GN=cysK PE=3 SV=1	14	48.3	34.517	158.71	27734	12234	1551	79888	35535	44354	1941	47963	61447	8844	38838	4926	1.2428	0.00469998	0
P0AGK7	sp|P0AGK7|YHBY_SHIFL RNA-binding protein YhbY OS=Shigella flexneri GN=yhbY PE=4 SV=1	1	9.3	10.784	2.5896	25362	1222	1316	14938	74916	74463	6558	3881	34177	3918	16225	22955	1.2447	1	0.0058182
Q83S93	tr|Q83S93|Q83S93_SHIFL Succinate dehydrogenase, flavoprotein subunit OS=Shigella flexneri GN=sdhA PE=4 SV=4	9	19.4	64.402	64.219	5413	22984	27428	2482	9357	11125	13556	6231	73249	16374	73962	89782	1.2449	0.0258169	0
Q83QC9	tr|Q83QC9|Q83QC9_SHIFL L-1,2-propanediol oxidoreductase OS=Shigella flexneri GN=fucO PE=4 SV=4	5	17.8	40.431	50.577	51457	22237	2922	15756	65751	9187	27434	1281	15353	8267	3589	46861	1.2468	0.0164113	0
Q83PT4	tr|Q83PT4|Q83PT4_SHIFL Putative membrane protein OS=Shigella flexneri GN=yhiI PE=4 SV=1	8	24.2	38.772	25.103	25186	1136	1388	13672	61178	75547	83112	38178	44934	3222	1371	18321	1.2482	0.0920728	0
Q83PT3;Q7UAV6	tr|Q83PT3|Q83PT3_SHIFL Low-affinity phosphate transport protein OS=Shigella flexneri GN=pitA PE=4 SV=1;tr|Q7UAV6|Q7UAV6_SHIFL Low-affinity phosphate transport protein OS=Shigella flexneri GN=pitA PE=4 SV=1	1	3.6	53.482	40.395	1587	74847	83856	257	86825	11888	54968	23866	3112	83165	42298	4867	1.2511	0.16262	0
Q83K58	sp|Q83K58|NUDK_SHIFL GDP-mannose pyrophosphatase NudK OS=Shigella flexneri GN=nudK PE=3 SV=1	1	14.1	21.748	16.706	55382	28339	2743	0	0	0	72547	47263	25283	48127	23613	24514	1.2541	1	0
Q83P93	sp|Q83P93|NRFA_SHIFL Cytochrome c-552 OS=Shigella flexneri GN=nrfA PE=3 SV=4	9	22	53.742	29.538	5177	22493	29213	31646	13941	1775	9469	387	51769	1113	46825	6331	1.2546	0.0198406	0
Q83S95	tr|Q83S95|Q83S95_SHIFL 2-oxoglutarate dehydrogenase (Decarboxylase component) OS=Shigella flexneri GN=sucA PE=4 SV=1	23	34.6	105.05	160.97	12618	54196	71985	57533	23965	33568	27738	12518	1522	491	17713	23197	1.2566	0.00484341	0
Q83MK6	tr|Q83MK6|Q83MK6_SHIFL Signal peptidase I OS=Shigella flexneri GN=lepB PE=3 SV=1	5	22.2	35.946	41.195	37141	18667	18474	19447	96962	9754	6161	333	3136	11533	5942	55933	1.259	0.178151	0
Q83M01	sp|Q83M01|GAL1_SHIFL Galactokinase OS=Shigella flexneri GN=galK PE=3 SV=3	4	17	41.441	43.507	2462	11378	12684	37792	1788	19912	11865	58172	6483	84175	3773	46445	1.2615	0.572908	0
Q83P49	tr|Q83P49|Q83P49_SHIFL Putative transport protein OS=Shigella flexneri GN=ytfL PE=4 SV=1	2	8.3	49.78	47.286	123	48497	53534	4223	2756	21267	53951	2432	29649	6572	34391	26181	1.2627	1	0
Q83Q04	sp|Q83Q04|MDH_SHIFL Malate dehydrogenase OS=Shigella flexneri GN=mdh PE=3 SV=2	15	54.2	32.349	203.68	34481	1531	19171	11766	524	6562	1219	53562	6663	1696	47496	59463	1.2638	0.0222777	0
P0A1K5	sp|P0A1K5|SPAN_SHIFL Surface presentation of antigens protein SpaN OS=Shigella flexneri GN=spaN PE=1 SV=1	9	28.8	32.977	31.328	35124	17637	17487	1362	57141	7961	82241	36994	45247	1328	82237	5558	1.2651	0.00237949	0
P0A9A1	sp|P0A9A1|FTNA_SHIFL Ferritin-1 OS=Shigella flexneri GN=ftnA PE=3 SV=1	11	76.4	19.424	149.74	14817	63818	84353	5627	23422	3265	41848	18478	23371	5296	21918	28378	1.2692	0.00550245	0
P0ACV9	sp|P0ACV9|YMJA_SHIFL Uncharacterized protein YmjA OS=Shigella flexneri GN=ymjA PE=4 SV=1	2	48.1	9.3212	13.686	1893	51445	57487	0	0	0	138	46332	56743	98625	46812	51813	1.271	1	0
P0AD09	sp|P0AD09|YECF_SHIFL Uncharacterized protein YecF OS=Shigella flexneri GN=yecF PE=4 SV=1	1	21.6	8.2385	21.457	318	1344	1836	64924	33495	31429	15765	63666	9398	95431	37238	58193	1.2714	1	0
P0A920	sp|P0A920|OMPX_SHIFL Outer membrane protein X OS=Shigella flexneri GN=ompX PE=3 SV=1	5	35.1	18.602	32.355	5644	2557	31347	2571	11624	1476	13615	59297	76856	1788	7536	95847	1.279	3.2645e-05	0
P0A839	sp|P0A839|SUCC_SHIFL Succinyl-CoA ligase [ADP-forming] subunit beta OS=Shigella flexneri GN=sucC PE=3 SV=1	11	37.6	41.392	84.131	12598	55888	794	52762	2385	28958	36114	15652	2462	3715	1643	2674	1.2794	0.00341518	0
P0AG83	sp|P0AG83|PSTS_SHIFL Phosphate-binding protein PstS OS=Shigella flexneri GN=pstS PE=3 SV=1	3	15.3	37.023	37.188	173	48789	58516	59472	28723	3749	1572	68691	88325	32131	13196	18935	1.2806	0.00874918	0
Q83L73	tr|Q83L73|Q83L73_SHIFL Acyl-CoA synthetase, long-chain-fatty-acid--CoA ligase OS=Shigella flexneri GN=fadD PE=4 SV=1	3	11.7	64.694	7.2416	1396	51728	87336	32438	14949	17488	46274	12232	3443	6352	24547	3585	1.2824	1	0
P0A1X2	sp|P0A1X2|MXIM_SHIFL Lipoprotein MxiM OS=Shigella flexneri GN=mxiM PE=1 SV=1	7	45.8	15.852	14.712	39894	1789	224	2528	9163	11368	8653	37933	4857	1716	49366	5779	1.2859	0.0202772	0
Q83PX4	sp|Q83PX4|FRLR_SHIFL HTH-type transcriptional regulator FrlR OS=Shigella flexneri GN=frlR PE=3 SV=2	2	15.6	27.836	3.6362	18832	8479	1353	0	0	0	143	4623	581	84285	38767	45518	1.2861	1	0
Q83RX2	tr|Q83RX2|Q83RX2_SHIFL Outer membrane protein 3a (II*Gd) OS=Shigella flexneri GN=ompA PE=3 SV=4	19	58.3	37.282	167.44	57492	24157	33335	21457	89452	12512	2169	91963	12494	14345	6153	83292	1.2878	0.00173919	0
Q83PR9	tr|Q83PR9|Q83PR9_SHIFL Dipeptide transport protein OS=Shigella flexneri GN=dppA PE=4 SV=1	3	10.1	60.311	7.0201	42199	18938	2326	42165	18938	23227	3345.4	0	3345.4	0	0	0	1.2912	1	0
P0AFI6	sp|P0AFI6|PBP7_SHIFL D-alanyl-D-alanine endopeptidase OS=Shigella flexneri GN=pbpG PE=3 SV=2	3	13.2	33.887	3.1933	56364	23689	32674	27342	1212	1524	22822	92167	1365	61999	2379	3829	1.2934	1	0.0015038
Q83SN3	tr|Q83SN3|Q83SN3_SHIFL Cell division protein FtsQ OS=Shigella flexneri GN=ftsQ PE=3 SV=1	1	6.5	31.477	2.2333	21418	9193	12228	0	0	0	1197	53271	65798	9511	38632	56478	1.296	1	0.0085409
P0A9J5	sp|P0A9J5|PANE_SHIFL 2-dehydropantoate 2-reductase OS=Shigella flexneri GN=panE PE=3 SV=1	2	6.6	33.87	2.243	15627	7521	85749	59267	24532	34735	31312	13332	1798	65691	32657	3334	1.2991	1	0.0078403
Q83S94	tr|Q83S94|Q83S94_SHIFL Succinate dehydrogenase, iron sulfur protein OS=Shigella flexneri GN=sdhB PE=4 SV=1	4	19.3	26.784	14.605	47291	21442	25849	381	13514	17296	32512	18517	13995	1323	6762	71536	1.3011	0.139588	0
P0AAJ4	sp|P0AAJ4|FDNH_SHIFL Formate dehydrogenase, nitrate-inducible, iron-sulfur subunit OS=Shigella flexneri GN=fdnH PE=3 SV=1	1	4.4	32.238	7.0634	6428	2649	3419	38736	17362	21373	12145	51325	7129	95472	39146	56327	1.3012	1	0
Q83K57	tr|Q83K57|Q83K57_SHIFL Uncharacterized protein OS=Shigella flexneri GN=yffB PE=4 SV=1	1	16.1	13.514	10.35	57863	25215	32648	4911	17288	23623	15361	7246	81564	1597	72215	86852	1.3055	0.175413	0
Q8VSH1	tr|Q8VSH1|Q8VSH1_SHIFL MxiL, secreted by and putative component of the Mxi-Spa secretion machinery OS=Shigella flexneri GN=mxiL PE=4 SV=1	2	21.5	15.624	5.7966	198	4943	6375	6847	26673	34175	27326	13623	1374	21631	91343	12496	1.3072	1	0
Q83JF7	tr|Q83JF7|Q83JF7_SHIFL D-alanyl-D-alanine carboxypeptidase, fraction B, penicillin-binding protein 4 OS=Shigella flexneri GN=dacB PE=4 SV=1	2	7.3	51.813	5.5119	1185	54586	63464	1185	54586	63464	0	0	0	0	0	0	1.3105	1	0
Q83PP8;Q83II3	tr|Q83PP8|Q83PP8_SHIFL L-lactate permease OS=Shigella flexneri GN=lldP PE=4 SV=4;tr|Q83II3|Q83II3_SHIFL L-lactate permease OS=Shigella flexneri GN=SF4369 PE=4 SV=1	2	6.4	59.185	7.944	3355	13629	19921	13427	5722	77251	0	0	0	2123	79272	12195	1.3116	0.0115369	0
Q8VSI8	tr|Q8VSI8|Q8VSI8_SHIFL Uncharacterized protein OS=Shigella flexneri GN=CP0109 PE=4 SV=1	2	13	17.814	7.8989	1649	77813	8786	9897	52285	45812	4213	1578	2635	24672	9748	14924	1.3121	1	0
P0A2S7	sp|P0A2S7|MXIE_SHIFL Transcriptional regulator MxiE OS=Shigella flexneri GN=mxiE PE=4 SV=1	4	21.9	24.552	46.502	93331	42296	5136	424	1955	22535	292	1588	1333	3371	1223	18168	1.3125	0.211653	0
Q8VSP0	tr|Q8VSP0|Q8VSP0_SHIFL Uncharacterized protein OS=Shigella flexneri GN=ospD1 PE=4 SV=1	8	55.1	24.808	79.313	63826	2757	36257	19926	9161	191	2739	11226	16163	1651	73274	9183	1.3127	0.0171592	0
Q83MI1	sp|Q83MI1|STHA_SHIFL Soluble pyridine nucleotide transhydrogenase OS=Shigella flexneri GN=sthA PE=3 SV=1	4	18.5	51.59	13.673	56432	24385	3247	2537	8547	1199	25469	11312	14157	1426	45259	591	1.3174	0.0198001	0
Q83MC5	sp|Q83MC5|METN_SHIFL Methionine import ATP-binding protein MetN OS=Shigella flexneri GN=metN PE=3 SV=1	3	19	37.875	35.46	1222	4971	72952	44685	17649	2736	2844	11225	16819	49294	2197	2997	1.3194	0.049783	0
Q83P92	tr|Q83P92|Q83P92_SHIFL Formate-dependent nitrite reductase OS=Shigella flexneri GN=nrfB PE=4 SV=4	2	12.8	20.658	11.509	66192	28814	37379	23971	96943	14277	2346	122	12845	19175	89178	1257	1.3223	0.00289297	0
P0AG79	sp|P0AG79|SUBI_SHIFL Sulfate-binding protein OS=Shigella flexneri GN=sbp PE=3 SV=1	2	7	36.659	5.1301	43763	1953	2426	9367	34681	58386	28392	13141	15251	6639	28939	3171	1.3253	0.0342755	0
Q83RL7;Q7UCQ5	tr|Q83RL7|Q83RL7_SHIFL Peptide transport periplasmic protein OS=Shigella flexneri GN=sapA PE=4 SV=1;tr|Q7UCQ5|Q7UCQ5_SHIFL Peptide transport periplasmic protein OS=Shigella flexneri GN=sapA PE=4 SV=1	2	7.3	61.547	2.6211	3771	16474	21227	0	0	0	3771	16474	21227	0	0	0	1.3265	1	0.0058267
Q83Q52	tr|Q83Q52|Q83Q52_SHIFL 3,5-cyclic adenosine monophosphate phosphodiesterase CpdA OS=Shigella flexneri GN=icc PE=3 SV=1	3	13.8	30.896	4.396	4886	19175	21711	0	0	0	18794	82347	1559	2292	1941	11152	1.3286	0.156929	0
P0A9Z6	sp|P0A9Z6|GLNB_SHIFL Nitrogen regulatory protein P-II 1 OS=Shigella flexneri GN=glnB PE=3 SV=1	3	26.8	12.425	10.759	14464	63972	8668	79374	35599	43775	49917	22119	27798	15349	62535	9953	1.3356	0.156793	0
Q83JW2	tr|Q83JW2|Q83JW2_SHIFL Membrane-bound lytic murein transglycosylase A OS=Shigella flexneri GN=mltA PE=4 SV=4	3	20	40.38	14.383	67324	29227	3897	27183	1535	16648	3858	17736	2772	16331	95643	67665	1.3371	0.454296	0
Q83QN4	sp|Q83QN4|MURQ_SHIFL N-acetylmuramic acid 6-phosphate etherase OS=Shigella flexneri GN=murQ PE=3 SV=1	1	7	31.183	6.2645	45956	191	26946	11569	46338	69348	14217	57438	84735	217	86321	11538	1.3545	0.176288	0
Q6XVY3	sp|Q6XVY3|IPGE_SHIFL Chaperone protein IpgE OS=Shigella flexneri GN=ipgE PE=1 SV=2	1	18.3	13.733	17.864	26846	11974	14872	0	0	0	17177	75816	95952	96692	43923	52769	1.3565	1	0
Q83S33	tr|Q83S33|Q83S33_SHIFL Periplasmic glutamine-binding protein permease OS=Shigella flexneri GN=glnH PE=3 SV=1	8	43.5	27.22	149.56	51696	19834	31862	2572	87462	11825	17222	59995	11222	1392	5878	88144	1.3626	0.0161887	0
Q83QV1	tr|Q83QV1|Q83QV1_SHIFL Ferredoxin-type protein OS=Shigella flexneri GN=napH PE=4 SV=1	1	5.2	31.859	3.2773	18463	78921	1571	1548	44438	6142	43441	1828	25413	3571	16455	19255	1.3691	1	0.0015117
Q83SK8	tr|Q83SK8|Q83SK8_SHIFL Putative transport system permease protein OS=Shigella flexneri GN=yaeE PE=3 SV=1	1	8.3	23.203	6.2346	52941	2387	32554	52941	2387	32554	0	0	0	0	0	0	1.3797	1	0
Q83S23	tr|Q83S23|Q83S23_SHIFL Deoxyribose operon repressor OS=Shigella flexneri GN=deoR PE=4 SV=1	2	7.1	28.557	2.9442	97177	44813	52364	933	44597	45733	0	0	0	68477	2166	66311	1.4029	1	0.0029674
Q7UCT6	sp|Q7UCT6|DADA_SHIFL D-amino acid dehydrogenase small subunit OS=Shigella flexneri GN=dadA PE=3 SV=1	2	6.2	47.568	5.2404	2569	96595	1541	1617	6716	99454	43459	1634	27425	4763	19845	27218	1.4139	1	0
Q83PD3	tr|Q83PD3|Q83PD3_SHIFL Cystathionine gamma-synthase OS=Shigella flexneri GN=metB PE=3 SV=4	2	6.2	41.497	2.3177	23712	16	13113	13612	58318	7785	63545	31736	3181	37456	15946	21511	1.4164	1	0.0071582
Q83QS5	tr|Q83QS5|Q83QS5_SHIFL LysR family NADH dehydrogenase transcriptional regulator OS=Shigella flexneri GN=lrhA PE=4 SV=1	5	22.8	34.607	11.627	57192	2373	34119	325	11497	18529	82218	32578	49641	18944	83182	1626	1.4625	0.00383766	0
P33547	sp|P33547|IPGA_SHIFL Chaperone protein IpgA OS=Shigella flexneri GN=ipgA PE=4 SV=1	2	17.8	15.085	9.2709	2465	8847	1166	9977	4724	58983	49793	2282	26973	55151	2454	3647	1.4628	0.0149616	0
P0AEE7	sp|P0AEE7|DGAL_SHIFL D-galactose-binding periplasmic protein OS=Shigella flexneri GN=mglB PE=3 SV=1	11	42.8	35.712	170.93	95794	36642	59152	32614	12295	2318	3244	12228	2176	3776	12119	18657	1.5712	0.00266631	0
Q83PF7	tr|Q83PF7|Q83PF7_SHIFL Molybdenum cofactor guanylyltransferase OS=Shigella flexneri GN=mobA PE=3 SV=1	2	8.2	21.608	4.1291	17112	75212	9597	0	0	0	1941	49242	6165	61712	2597	35742	1.599	0.156639	0
Q83RA8	tr|Q83RA8|Q83RA8_SHIFL Cyclopropane fatty acyl phospholipid synthase OS=Shigella flexneri GN=cfa PE=4 SV=1	12	38	43.908	50.212	44546	1672	27826	31438	11982	19456	617	2237	38763	711	2577	44934	1.62	0.00559218	0
P64556	sp|P64556|QUEE_SHIFL 7-carboxy-7-deazaguanine synthase OS=Shigella flexneri GN=queE PE=3 SV=1	2	13.5	25.029	9.4329	22297	97658	12531	12943	58529	791	9952	37213	53739	2597	19157	6749.9	1.7507	1	0
Q83PW2	tr|Q83PW2|Q83PW2_SHIFL Uncharacterized protein OS=Shigella flexneri GN=SF3433 PE=4 SV=1	1	32.6	9.815	8.3361	24752	11696	1356	0	0	0	24752	11696	1356	0	0	0	1.7958	1	0
Q83MD4	sp|Q83MD4|GLND_SHIFL [Protein-PII] uridylyltransferase OS=Shigella flexneri GN=glnD PE=3 SV=1	2	2.7	102.4	5.072	572	22975	27727	39939	17816	22123	0	0	0	1763	5159	5639	1.8165	1	0
Q99Q95	tr|Q99Q95|Q99Q95_SHIFL CcdA OS=Shigella flexneri GN=ccdA PE=4 SV=1	2	41.7	8.3333	10.539	2935	9847	19188	79416	29476	49941	13395	4344	999	76983	25951	5133	1.8657	1	0
Q83JW5	tr|Q83JW5|Q83JW5_SHIFL Uncharacterized protein OS=Shigella flexneri GN=S3018 PE=4 SV=1	1	26.3	8.3314	4.7607	5533	15986	34547	2218	62511	15929	14584	5174	9414	13769	4567	9278	1.9654	1	0
Q83ML8	sp|Q83ML8|FUMC_SHIFL Fumarate hydratase class II OS=Shigella flexneri GN=fumC PE=3 SV=1	2	4.5	50.519	4.0753	13329	49372	83918	0	0	0	19	3849	62488	32392	1963	2143	2.2903	1	0
Q83MC6	tr|Q83MC6|Q83MC6_SHIFL Lipoprotein OS=Shigella flexneri GN=yaeC PE=3 SV=1	9	50.2	29.417	46.597	15414	44525	1962	4824	12435	35589	3195	89396	231	74169	23151	5118	2.3757	0.000388261	0
Q7UCM0	tr|Q7UCM0|Q7UCM0_SHIFL Uncharacterized protein OS=Shigella flexneri GN=S1495 PE=4 SV=1	3	19.7	24.008	24.433	32336	93415	22995	12797	3884	89884	67262	19672	4759	12813	35659	92474	2.8275	0.222568	0
P0AEZ2	sp|P0AEZ2|METF_SHIFL 5,10-methylenetetrahydrofolate reductase OS=Shigella flexneri GN=metF PE=3 SV=1	3	17.6	33.102	7.0038	2669	7952	18117	7117	18681	52335	1462	52693	87928	4956	81461	491	2.836	0.00221414	0
Q83IW0	sp|Q83IW0|METE_SHIFL 5-methyltetrahydropteroyltriglutamate--homocysteine methyltransferase OS=Shigella flexneri GN=metE PE=3 SV=1	14	25.2	84.763	118.05	57518	1233	45188	27224	5847	21377	12837	28528	99839	17457	3631	13827	3.7109	0.000234705	0
Q83JP3	tr|Q83JP3|Q83JP3_SHIFL Uncharacterized protein OS=Shigella flexneri GN=S3196 PE=4 SV=2	8	13.2	91.476	107.8	64747	21482	43265	28673	1215	16658	2129	49688	16321	14784	44976	1286	4.8739	0.0603757	0
Q83RB5	tr|Q83RB5|Q83RB5_SHIFL Putative membrane protein OS=Shigella flexneri GN=S1803 PE=4 SV=1	7	32.3	31.901	80.294	1425	24914	11759	9773	194	71373	2921	2714	2658	22518	28128	1975	8.4633	0.0376464	0
Q83JP2	tr|Q83JP2|Q83JP2_SHIFL Uncharacterized protein OS=Shigella flexneri GN=S3197 PE=4 SV=1	2	21.9	16.844	6.0057	5569	6325	49288	49728	57238	445	0	0	0	5884	59674	52837	10.527	1	0
Q83J39	tr|Q83J39|Q83J39_SHIFL Acriflavine resistance protein OS=Shigella flexneri GN=SF3598 PE=4 SV=1	2	3.7	74.94	2.2404	54898	2455	52492	54898	2455	52492	0	0	0	0	0	0	11.554	1	0.0078348
Q83Q77;Q7UBL5	tr|Q83Q77|Q83Q77_SHIFL Outer membrane fluffing protein OS=Shigella flexneri GN=SF2991 PE=4 SV=1;tr|Q7UBL5|Q7UBL5_SHIFL Outer membrane fluffing protein OS=Shigella flexneri GN=S3195 PE=4 SV=1	26	35.6	107.36	323.31	1768	15968	1611	8351	48458	78664	36528	4199	3258	5639	7125	48936	36.701	0.000229196	0
P0A741	sp|P0A741|MOAC_SHIFL Cyclic pyranopterin monophosphate synthase accessory protein OS=Shigella flexneri GN=moaC PE=3 SV=2	1	8.1	17.467	2.6947	82154	42861	39294	82154	42861	39294	0	0	0	0	0	0	#VALUE!	1	0.0043828
P0A8I7	sp|P0A8I7|TRMB_SHIFL tRNA (guanine-N(7)-)-methyltransferase OS=Shigella flexneri GN=trmB PE=3 SV=1	1	5	27.307	4.6779	99146	41334	57812	99146	41334	57812	0	0	0	0	0	0	#VALUE!	1	0
P0A8Y7	sp|P0A8Y7|YIDA_SHIFL Phosphatase YidA OS=Shigella flexneri GN=yidA PE=3 SV=1	1	5.9	29.721	3.2129	54141	2421	29931	54141	2421	29931	0	0	0	0	0	0	#VALUE!	1	0.0015072
P0AA40	sp|P0AA40|RLUC_SHIFL Ribosomal large subunit pseudouridine synthase C OS=Shigella flexneri GN=rluC PE=3 SV=1	1	3.4	36.026	3.0417	44696	2198	22716	44696	2198	22716	0	0	0	0	0	0	#VALUE!	1	0.0029828
P0AAG9	sp|P0AAG9|MGLA_SHIFL Galactose/methyl galactoside import ATP-binding protein MglA OS=Shigella flexneri GN=mglA PE=3 SV=1	1	2	56.415	2.3691	13391	5975	82937	13391	5975	82937	0	0	0	0	0	0	#VALUE!	1	0.0064702
P0AAU9	sp|P0AAU9|YBFE_SHIFL Uncharacterized protein YbfE OS=Shigella flexneri GN=ybfE PE=4 SV=2	1	16.5	11.28	2.4159	86765	0	86765	0	0	0	0	0	0	86765	0	86765	#VALUE!	1	0.0057762
P0ABV9	sp|P0ABV9|TOLR_SHIFL Protein TolR OS=Shigella flexneri GN=tolR PE=3 SV=1	1	7.7	15.383	4.1003	58829	24359	34471	58829	24359	34471	0	0	0	0	0	0	#VALUE!	1	0
P0AFS8	sp|P0AFS8|YDIK_SHIFL UPF0118 inner membrane protein YdiK OS=Shigella flexneri GN=ydiK PE=3 SV=1	1	6.5	39.841	2.7007	25736	967	16676	0	0	0	25736	967	16676	0	0	0	#VALUE!	1	0.004386
P59342	sp|P59342|BARA_SHIFL Signal transduction histidine-protein kinase BarA OS=Shigella flexneri GN=barA PE=3 SV=1	1	2.6	102.48	2.3482	2759	86128	12146	0	0	0	0	0	0	2759	86128	12146	#VALUE!	1	0.0064516
P59714	sp|P59714|LEUD_SHIFL 3-isopropylmalate dehydratase small subunit OS=Shigella flexneri GN=leuD PE=3 SV=2	1	7	22.503	2.2859	36511	17528	18983	0	0	0	36511	17528	18983	0	0	0	#VALUE!	1	0.0071327
P69493	sp|P69493|CCME_SHIFL Cytochrome c-type biogenesis protein CcmE OS=Shigella flexneri GN=ccmE PE=3 SV=1	1	6.9	17.698	4.0382	289	1239	98498	289	1239	98498	0	0	0	0	0	0	#VALUE!	1	0
Q83J44;Q7UAX2	tr|Q83J44|Q83J44_SHIFL Uncharacterized protein OS=Shigella flexneri GN=yhjW PE=4 SV=1;tr|Q7UAX2|Q7UAX2_SHIFL Uncharacterized protein OS=Shigella flexneri GN=yhjW PE=4 SV=1	1	4.5	64.952	4.7537	42148	2238	211	0	0	0	42148	2238	211	0	0	0	#VALUE!	1	0
Q83SI4;Q7UDL7	tr|Q83SI4|Q83SI4_SHIFL Flagellar biosynthetic protein FlhA OS=Shigella flexneri GN=fhiA PE=4 SV=1;tr|Q7UDL7|Q7UDL7_SHIFL Flagellar biosynthetic protein FlhA OS=Shigella flexneri GN=fhiA PE=4 SV=1	1	3.5	63.329	3.0001	0	0	0	0	0	0	0	0	0	0	0	0	#VALUE!	1	0.0029784
Q7UDR8;Q83SM3	tr|Q7UDR8|Q7UDR8_SHIFL Uncharacterized protein OS=Shigella flexneri GN=yacC PE=4 SV=1;tr|Q83SM3|Q83SM3_SHIFL Uncharacterized protein OS=Shigella flexneri GN=yacC PE=4 SV=1	1	7.1	17.504	2.8879	52626	2618	2668	52626	2618	2668	0	0	0	0	0	0	#VALUE!	1	0.0029608
Q83IJ1	tr|Q83IJ1|Q83IJ1_SHIFL Uncharacterized protein OS=Shigella flexneri GN=yjfP PE=4 SV=1	1	7.6	27.602	2.3848	41864	17277	24588	41864	17277	24588	0	0	0	0	0	0	#VALUE!	1	0.0064748
Q83IL7	tr|Q83IL7|Q83IL7_SHIFL Trehalase 6-P hydrolase OS=Shigella flexneri GN=treC PE=4 SV=4	1	2.2	63.859	3.0147	48796	2987	2781	48796	2987	2781	0	0	0	0	0	0	#VALUE!	1	0.0029806
Q83IP7	sp|Q83IP7|UBIA_SHIFL 4-hydroxybenzoate octaprenyltransferase OS=Shigella flexneri GN=ubiA PE=3 SV=1	1	4.8	32.515	3.1955	16381	82528	81278	16381	82528	81278	0	0	0	0	0	0	#VALUE!	1	0.0015049
Q83IQ5	tr|Q83IQ5|Q83IQ5_SHIFL Uncharacterized protein OS=Shigella flexneri GN=yjbQ PE=4 SV=1	1	13	15.603	2.9661	12425	57767	66481	12425	57767	66481	0	0	0	0	0	0	#VALUE!	1	0.002974
Q83J57	tr|Q83J57|Q83J57_SHIFL Uncharacterized protein OS=Shigella flexneri GN=yhjG PE=4 SV=2	1	3.4	74.47	2.0899	24143	13243	19	24143	13243	19	0	0	0	0	0	0	#VALUE!	1	0.0098661
Q83J95	tr|Q83J95|Q83J95_SHIFL Transcription elongation factor GreA OS=Shigella flexneri GN=greB PE=3 SV=1	1	6.5	19.967	2.7445	14324	65383	77855	14324	65383	77855	0	0	0	0	0	0	#VALUE!	1	0.0036603
Q83JL6	tr|Q83JL6|Q83JL6_SHIFL Cystathionine beta-lyase (Beta-cystathionase) OS=Shigella flexneri GN=metC PE=3 SV=1	1	6.3	43.217	4.4507	21272	81255	13147	21272	81255	13147	0	0	0	0	0	0	#VALUE!	1	0
Q83K09	tr|Q83K09|Q83K09_SHIFL Uncharacterized protein OS=Shigella flexneri GN=S2848 PE=4 SV=1	1	5.2	32.129	3.1971	3881	16664	14216	3881	16664	14216	0	0	0	0	0	0	#VALUE!	1	0.001506
Q83L08	tr|Q83L08|Q83L08_SHIFL Uncharacterized protein OS=Shigella flexneri GN=S1723 PE=4 SV=4	1	21.8	10.504	2.4929	84744	4163	43141	84744	4163	43141	0	0	0	0	0	0	#VALUE!	1	0.0057845
Q83L75	sp|Q83L75|YOAH_SHIFL UPF0181 protein YoaH OS=Shigella flexneri GN=yoaH PE=3 SV=1	1	25.4	6.5233	2.3923	12878	62569	6629	12878	62569	6629	0	0	0	0	0	0	#VALUE!	1	0.0057595
Q83LQ8	tr|Q83LQ8|Q83LQ8_SHIFL Uncharacterized protein OS=Shigella flexneri GN=S0913 PE=4 SV=1	1	11.7	22.384	6.9416	1513	7846	72982	1513	7846	72982	0	0	0	0	0	0	#VALUE!	1	0
Q83LS1	tr|Q83LS1|Q83LS1_SHIFL Putative dTDP-glucose enzyme OS=Shigella flexneri GN=ybjT PE=4 SV=4	1	4.2	53.731	2.1386	1212	83299	37724	0	0	0	1212	83299	37724	0	0	0	#VALUE!	1	0.0098731
Q83MD3	sp|Q83MD3|DXR_SHIFL 1-deoxy-D-xylulose 5-phosphate reductoisomerase OS=Shigella flexneri GN=dxr PE=3 SV=1	1	2.8	43.346	3.3376	2733	44194	2291	2733	44194	2291	0	0	0	0	0	0	#VALUE!	1	0.00075815
Q83P04	tr|Q83P04|Q83P04_SHIFL Uncharacterized protein OS=Shigella flexneri GN=yjjV PE=4 SV=4	1	7.5	23.734	4.3683	18596	173	78926	18596	173	78926	0	0	0	0	0	0	#VALUE!	1	0
Q83PF2	tr|Q83PF2|Q83PF2_SHIFL Sensor glnL response regulator (Nitrogen regulator I, NRI) OS=Shigella flexneri GN=glnG PE=4 SV=4	1	2.6	52.329	3.5471	2821	13817	14385	2821	13817	14385	0	0	0	0	0	0	#VALUE!	1	0
Q83PM3	tr|Q83PM3|Q83PM3_SHIFL Putative ferric siderophore receptor OS=Shigella flexneri GN=iutA PE=3 SV=2	2	3.8	80.956	3.8983	79355	3765	41749	79355	3765	41749	0	0	0	0	0	0	#VALUE!	1	0
Q83PQ7	tr|Q83PQ7|Q83PQ7_SHIFL Putative regulator OS=Shigella flexneri GN=yiaJ PE=4 SV=1	1	6	31.093	2.3008	1284	66476	54366	1284	66476	54366	0	0	0	0	0	0	#VALUE!	1	0.0071378
Q83PW0	sp|Q83PW0|BIOH_SHIFL Pimelyl-[acyl-carrier protein] methyl ester esterase OS=Shigella flexneri GN=bioH PE=1 SV=4	1	9.2	29.147	21.406	5887	25987	321	5887	25987	321	0	0	0	0	0	0	#VALUE!	1	0
Q83Q36	tr|Q83Q36|Q83Q36_SHIFL Putative NADPH dehydrogenase OS=Shigella flexneri GN=ygjL PE=4 SV=1	1	2.5	72.729	3.2852	4237	17195	2341	0	0	0	4237	17195	2341	0	0	0	#VALUE!	1	0.0015152
Q83Q60	tr|Q83Q60|Q83Q60_SHIFL Putative oxidoreductase OS=Shigella flexneri GN=yghA PE=4 SV=1	1	4.8	31.488	6.3462	61425	34233	27192	61425	34233	27192	0	0	0	0	0	0	#VALUE!	1	0
Q83R96	tr|Q83R96|Q83R96_SHIFL Alcohol dehydrogenase OS=Shigella flexneri GN=adhP PE=3 SV=1	1	6	35.522	5.1272	26629	16316	1313	26629	16316	1313	0	0	0	0	0	0	#VALUE!	1	0
Q83RI2	tr|Q83RI2|Q83RI2_SHIFL Putative outer membrane protein OS=Shigella flexneri GN=S1537 PE=4 SV=1	1	5.2	20.925	6.0913	69258	33746	35512	0	0	0	0	0	0	69258	33746	35512	#VALUE!	1	0
Q83RL2	tr|Q83RL2|Q83RL2_SHIFL Phage shock protein OS=Shigella flexneri GN=pspB PE=4 SV=1	1	21.6	8.791	2.998	7769	32933	44676	7769	32933	44676	0	0	0	0	0	0	#VALUE!	1	0.0029762
Q83S05	sp|Q83S05|HCP_SHIFL Hydroxylamine reductase OS=Shigella flexneri GN=hcp PE=3 SV=1	1	3.6	60.391	3.3877	61782	3672	258	61782	3672	258	0	0	0	0	0	0	#VALUE!	1	0
Q83SG9	tr|Q83SG9|Q83SG9_SHIFL Proline permease transport protein OS=Shigella flexneri GN=proY PE=4 SV=4	1	2.8	50.142	3.1462	46783	23516	23268	46783	23516	23268	0	0	0	0	0	0	#VALUE!	1	0.0014981
Q99Q01	tr|Q99Q01|Q99Q01_SHIFL Putative uncharacterized protein ospD3 OS=Shigella flexneri GN=ospD3 PE=4 SV=1	1	2.5	63.109	2.781	1862	6863	4559	1862	6863	4559	0	0	0	0	0	0	#VALUE!	1	0.002939
Q99QG8	tr|Q99QG8|Q99QG8_SHIFL ORF185 OS=Shigella flexneri GN=shf PE=4 SV=1	1	4.3	32.905	3.1591	3343	16327	1417	3343	16327	1417	0	0	0	0	0	0	#VALUE!	1	0.0015004

## Sheet: Up-regulated proteins
Uniprot Accession	Fasta headers	Mol. weight [kDa]	Ratio H/L normalized	p-value
Q83Q77;Q7UBL5	tr|Q83Q77|Q83Q77_SHIFL Outer membrane fluffing protein OS=Shigella flexneri GN=SF2991 PE=4 SV=1;tr|Q7UBL5|Q7UBL5_SHIFL Outer membrane fluffing protein OS=Shigella flexneri GN=S3195 PE=4 SV=1	107.36	36.701	0.000229196
Q83RB5	tr|Q83RB5|Q83RB5_SHIFL Putative membrane protein OS=Shigella flexneri GN=S1803 PE=4 SV=1	31.901	8.4633	0.0376464
Q83IW0	sp|Q83IW0|METE_SHIFL 5-methyltetrahydropteroyltriglutamate--homocysteine methyltransferase OS=Shigella flexneri GN=metE PE=3 SV=1	84.763	3.7109	0.000234705
P0AEZ2	sp|P0AEZ2|METF_SHIFL 5,10-methylenetetrahydrofolate reductase OS=Shigella flexneri GN=metF PE=3 SV=1	33.102	2.836	0.00221414
Q83MC6	tr|Q83MC6|Q83MC6_SHIFL Lipoprotein OS=Shigella flexneri GN=yaeC PE=3 SV=1	29.417	2.3757	0.000388261

## Sheet: Down-regulated proteins
Uniprot Accession	Fasta headers	Mol. weight [kDa]	Ratio H/L normalized	p-value
Q83K90	tr|Q83K90|Q83K90_SHIFL Uncharacterized protein OS=Shigella flexneri GN=S2579 PE=4 SV=1	22.55	0.029801	0.000612409
P69903	sp|P69903|FCTA_SHIFL Formyl-coenzyme A transferase OS=Shigella flexneri GN=frc PE=3 SV=1	45.828	0.032487	0.00509619
Q83QP4	tr|Q83QP4|Q83QP4_SHIFL Putative enzyme OS=Shigella flexneri GN=S2577 PE=3 SV=1	60.563	0.035078	0.000188426
Q83K62	tr|Q83K62|Q83K62_SHIFL Glutamate racemase OS=Shigella flexneri GN=murI PE=3 SV=1	30.01	0.065934	2.98906e-05
Q83RF3	sp|Q83RF3|YDEP_SHIFL Protein YdeP OS=Shigella flexneri GN=ydeP PE=3 SV=1	83.449	0.070285	3.1544e-05
Q83KI1	tr|Q83KI1|Q83KI1_SHIFL Uncharacterized protein OS=Shigella flexneri GN=S2273 PE=4 SV=1	13.832	0.078415	0.00013328
Q83PS9	tr|Q83PS9|Q83PS9_SHIFL Outer membrane protein induced after carbon starvation OS=Shigella flexneri GN=slp PE=4 SV=4	22.21	0.22639	0.000189587
P69912	sp|P69912|DCEB_SHIFL Glutamate decarboxylase beta OS=Shigella flexneri GN=gadB PE=3 SV=1	52.668	0.2416	6.19947e-05
Q83PR1	sp|Q83PR1|DCEA_SHIFL Glutamate decarboxylase alpha OS=Shigella flexneri GN=gadA PE=3 SV=2	52.7	0.24384	0.00790138
P63236	sp|P63236|GADC_SHIFL Probable glutamate/gamma-aminobutyrate antiporter OS=Shigella flexneri GN=gadC PE=3 SV=1	55.076	0.25186	0.000824204
P0ACZ7	sp|P0ACZ7|EVGA_SHIFL Positive transcription regulator EvgA OS=Shigella flexneri GN=evgA PE=3 SV=1	22.69	0.32598	0.00821988
P0AET4	sp|P0AET4|HDEB_SHIFL Acid stress chaperone HdeB OS=Shigella flexneri GN=hdeB PE=3 SV=1	12.043	0.345	0.00120254
P0ACD9	sp|P0ACD9|MBHL_SHIFL Hydrogenase-1 large chain OS=Shigella flexneri GN=hyaB PE=3 SV=1	66.253	0.45111	0.00105162
