# Supplementary material for: Shigella flexneri Regulator SlyA Controls Bacterial Acid Resistance by Directly Activating the Glutamate Decarboxylation System
Source: Front Microbiol. 2018 Aug 31;9:2071. doi: 10.3389/fmicb.2018.02071 (PMC6128205; doi:10.3389/fmicb.2018.02071)
Supplement: TABLE S3 — Virulence proteins identified in the proteomic profiling. [file Table_3.XLSX]

## Sheet: virulence proteins
Uniprot Accession	Fasta headers	Mol. weight [kDa]	Ratio	p-value
P33546	sp|P33546|ICSB_SHIFL Virulence protein IcsB OS=Shigella flexneri GN=icsB PE=3 SV=2	56.408	1.1761	0.00479613
P18010	sp|P18010|IPAA_SHIFL Invasin IpaA OS=Shigella flexneri GN=ipaA PE=1 SV=1	70.093	1.0888	0.0358515
P18011	sp|P18011|IPAB_SHIFL Invasin IpaB OS=Shigella flexneri GN=ipaB PE=1 SV=2	62.201	1.05	0.327389
P18012	sp|P18012|IPAC_SHIFL Invasin IpaC OS=Shigella flexneri GN=ipaC PE=1 SV=2	38.776	1.0833	0.01036
P18013	sp|P18013|IPAD_SHIFL Invasin IpaD OS=Shigella flexneri GN=ipaD PE=1 SV=1	36.638	1.0371	0.0313433
Q83QI8	tr|Q83QI8|Q83QI8_SHIFL Invasion plasmid antigen OS=Shigella flexneri GN=ipaH_7 PE=4 SV=4;tr|Q7UD47|Q7UD47_SHIFL Invasion plasmid antigen OS=Shigella flexneri GN=ipaH_2 PE=4 SV=1;tr|Q7UBY0|Q7UBY0_SHIFL Invasion plasmid antigen OS=Shigella flexneri GN=ipaH_7	69.699	1.0865	0.409719
Q07566	sp|Q07566|IPGD_SHIFL Inositol phosphate phosphatase IpgD OS=Shigella flexneri GN=ipgD PE=1 SV=1	59.832	1.1232	0.00432456
P33548	sp|P33548|IPGB_SHIFL Protein IpgB OS=Shigella flexneri GN=ipgB PE=4 SV=1	23.656	1.1673	0.00479326
Q8VSL8	tr|Q8VSL8|Q8VSL8_SHIFL OspC2 OS=Shigella flexneri GN=ospC2 PE=4 SV=1	55.55	1.0418	0.438655
Q8VSI5	tr|Q8VSI5|Q8VSI5_SHIFL Uncharacterized protein OS=Shigella flexneri GN=ospC3 PE=4 SV=1	55.65	1.0063	0.670595
Q8VSQ3	tr|Q8VSQ3|Q8VSQ3_SHIFL Uncharacterized protein OS=Shigella flexneri GN=ospC4 PE=4 SV=1	49.26	1.0148	0.579395
Q8VSP0	tr|Q8VSP0|Q8VSP0_SHIFL Uncharacterized protein OS=Shigella flexneri GN=ospD1 PE=4 SV=1	24.808	1.3127	0.0171592
Q8VSP9	sp|Q8VSP9|OSPF_SHIFL Phosphothreonine lyase OspF OS=Shigella flexneri GN=ospF PE=1 SV=1	27.827	1.0642	0.000982937
Q7BU69	sp|Q7BU69|VIRA_SHIFL Cysteine protease-like VirA OS=Shigella flexneri GN=virA PE=1 SV=1	44.734	0.98843	0.514593
P0A247	sp|P0A247|VIRB_SHIFL Virulence regulon transcriptional activator VirB OS=Shigella flexneri GN=virB PE=3 SV=1	35.407	0.93911	0.118138
P0A2T1	sp|P0A2T1|VIRF_SHIFL Virulence regulon transcriptional activator VirF OS=Shigella flexneri GN=virF PE=2 SV=1	30.549	0.78772	0.0215648
